# Supplementary material for: Assessing the Protective Metabolome Using Machine Learning in World Trade Center Particulate Exposed Firefighters at Risk for Lung Injury
Source: Sci Rep. 2019 Sep 3;9:11939. doi: 10.1038/s41598-019-48458-w (PMC6722247; doi:10.1038/s41598-019-48458-w)
Supplement: Supplementary file 2 — Data S3 [file 41598_2019_48458_MOESM2_ESM.xlsx]

## Sheet: Raw_Data
BIOCHEMICAL	PATHWAY	SUB_PATHWAY	PLATFORM	RI	MASS	CAS	PUBCHEM	CHEMSPIDER	KEGG	HMDB_ID	Control	Control	Control	Control	Control	Control	Control	Control	Control	Control	Control	Control	Control	Control	Control	Resistant_WTC-LI	Resistant_WTC-LI	Resistant_WTC-LI	Resistant_WTC-LI	Resistant_WTC-LI	Resistant_WTC-LI	Resistant_WTC-LI	Resistant_WTC-LI	Resistant_WTC-LI	Resistant_WTC-LI	Resistant_WTC-LI	Resistant_WTC-LI	Resistant_WTC-LI	Resistant_WTC-LI	Resistant_WTC-LI
1-(1-enyl-oleoyl)-GPE (P-18:1)*	Lipid	Lysoplasmalogen	LC/MS Pos Late	1566	464.314						9248920	5152783	10056333	4291122	7866565	5337647	7577740	12079841	7034849	10743458	16584003	10244520	12080123	17366582	8155833	6933416	8629507	10430272	6126404	4482850	7553010	5325188	7033064	11223965	10708324	7134333	5976425	6798894	6214709	5955387
1-(1-enyl-palmitoyl)-2-arachidonoyl-GPC (P-16:0/20:4)*	Lipid	Plasmalogen	LC/MS Pos Late	2154	766.575			24767495			39783428	40118908	57558380	35276812	57762332	40667140	33018188	70542648	46937280	42244240	48848800	40420916	46418452	46918520	48747932	48078504	65167192	51785632	57853236	38295516	74235120	37943712	42582984	70675584	62357528	50141332	52334868	40390196	32360144	33579084
1-(1-enyl-palmitoyl)-2-arachidonoyl-GPE (P-16:0/20:4)*	Lipid	Plasmalogen	LC/MS Pos Late	2270	724.528			24769238			32413054	19305542	41133512	21985940	27057788	13903874	21103528	52082788	21440856	27468692	36609304	28406176	38501024	21402632	33584648	32349524	31555410	38658736	23936556	14041285	36209672	22848688	22934990	51233560	54252320	42764192	18124530	23863966	14540238	16311103
1-(1-enyl-palmitoyl)-2-linoleoyl-GPC (P-16:0/18:2)*	Lipid	Plasmalogen	LC/MS Pos Late	2226	742.575			24767486			81394176	65762232	100974640	49697756	74281032	59115628	57111696	119636944	81728304	74878608	82126168	76300848	84965848	60687448	81905848	65711116	106722384	145228448	69943768	70374280	99828832	54470940	81672272	101897224	106221584	61141072	94695976	66670160	60428896	78011760
1-(1-enyl-palmitoyl)-2-linoleoyl-GPE (P-16:0/18:2)*	Lipid	Plasmalogen	LC/MS Pos Late	2351	700.528			24769229			7772441	4459829	9294475	4099665	5453477	2914745	5319100	9678128	4967868	7138775	7953176	6448768	7733339	4983245	6954306	4291842	7480940	9947891	5384737	4152726	7812120	4265925	6016923	10580587	10862895	7562542	4606688	4873393	3632619	3435438
1-(1-enyl-palmitoyl)-2-oleoyl-GPC (P-16:0/18:1)*	Lipid	Plasmalogen	LC/MS Pos Late	2443	744.59						31375692	37159528	33958100	20604116	27653476	31527592	25317872	37180108	35727516	27075460	28428404	27560570	31047088	21774368	31641824	32636984	37158536	40277640	33482650	29364552	45012688	25143828	37671644	46076296	39770268	25625468	36193192	29807964	26812648	28971810
1-(1-enyl-palmitoyl)-2-oleoyl-GPE (P-16:0/18:1)*	Lipid	Plasmalogen	LC/MS Pos Late	2600	702.543			24769228			5933935	5317913	7900278	5249666	6101953	3857614	5080172	9822185	4952251	5706789	5431049	7186332	5754146	4350830	6579527	5313602	7974296	7838553	5653298	3980005	8761541	5549835	5791271	9696518	6652840	8262109	4708663	4559375	4101693	3016669
1-(1-enyl-palmitoyl)-2-palmitoleoyl-GPC (P-16:0/16:1)*	Lipid	Plasmalogen	LC/MS Pos Late	2218	716.559			24767482			1922461	2548321	2568418	1724677	2082587	2696597	1981230	2706734	2800537	1877199	2616578	1937887	2096752	1972343	2542685	2307420	2788688	3132235	2526349	2021434	3210217	1779660	2944042	3416240	2799946	2298547	2564365	1912502	2027158	1817548
1-(1-enyl-palmitoyl)-2-palmitoyl-GPC (P-16:0/16:0)*	Lipid	Plasmalogen	LC/MS Pos Late	2454	718.575		11146967	9322076			19876132	20344084	23067200	13900080	24852436	18838676	17137194	22057696	21077042	17296976	20307916	18948874	20474668	15073237	23407794	19294522	23202980	26755610	20731900	18084320	29333244	16330446	21569116	29595564	30760488	23160252	18672708	21426492	18299792	17944184
1-(1-enyl-palmitoyl)-GPC (P-16:0)*	Lipid	Lysoplasmalogen	LC/MS Pos Late	1547	480.345		10917802	9093054			32442916	27153178	40217972	20285592	43598152	36557796	32463856	53346888	42968584	49879984	60498788	33478386	45213236	64853260	35944960	30571644	43156284	38329064	30790516	33784448	35135644	29751778	33384724	52561452	49001484	27421440	40862676	34410736	23651504	36143380
1-(1-enyl-palmitoyl)-GPE (P-16:0)*	Lipid	Lysoplasmalogen	LC/MS Pos Late	1558	438.298			10471193			10730689	6190772	12472396	6063026	9539232	6259595	8943136	16087337	8437528	13300957	18414472	9701839	13319169	16097299	10675319	8448010	9252731	11014736	6877280	6021263	9342542	8532398	9253806	16960408	16136636	11424581	7042540	10033431	6501320	7234031
1-(1-enyl-stearoyl)-2-arachidonoyl-GPE (P-18:0/20:4)*	Lipid	Plasmalogen	LC/MS Pos Late	2511	752.559		9547058	7826008		HMDB05779	92407792	64959248	127218352	67267816	95419400	60797916	63514368	186863968	64664056	95361136	96772784	100021760	110237360	67518936	112158424	104405648	149841184	129757144	94282928	64843580	183940672	73036928	76845072	149277024	138642000	144766944	98919584	89926712	56892008	49484148
1-(1-enyl-stearoyl)-2-linoleoyl-GPE (P-18:0/18:2)*	Lipid	Plasmalogen	LC/MS Pos Late	2633	728.559			24769261			55165432	31200956	65985880	30889416	40777684	20349168	35117680	79384712	31980678	49871544	42521764	63521152	44772712	25698724	59591912	30045412	75651280	96417344	41034528	35891788	70257992	32293840	42874772	62610352	53253480	53078084	42402260	34856268	34710440	22137672
1-(1-enyl-stearoyl)-2-oleoyl-GPE (P-18:0/18:1)	Lipid	Plasmalogen	LC/MS Pos Late	2950	730.575	144371-68-6		24769260			8120461	6494233	12040163	6980986	6763187	5601328	6667557	13947700	5564697	6495232	6745449	11429750	5910971	4872929	9255237	6473688	14268359	11875920	7831154	5794010	14226929	5865380	8759679	11450808	7418398	10910602	6917529	6019570	6354251	3174567
1-(1-enyl-stearoyl)-GPE (P-18:0)*	Lipid	Lysoplasmalogen	LC/MS Pos Late	1649	466.329						18005628	10498212	18229694	9066417	13683358	11296710	13983347	29173034	13505463	21920476	30817204	18127006	22319028	28299000	15728877	16651923	20751372	20180136	11213821	11445038	18209808	11582989	14940553	23763114	21993456	17094896	16088902	17044124	9371139	11041308
1,2,3-benzenetriol sulfate (2)	Xenobiotics	Chemical	LC/MS Neg	1709	204.981						132234	278595	1360239	207596	1110593		660205	944949	2284942		139727	2716899	584314	25521	1199805	68217	942671	1683001	156439	292426		371255	553987	220769	94181	531433	254488	578599	2413180	556025
1,2-dilinoleoyl-GPC (18:2/18:2)	Lipid	Phospholipid Metabolism	LC/MS Pos Late	2006	782.569	998-06-1	5288075	4450312			161498416	188327344	256720080	178555184	246322320	110480936	195882608	297431808	169225840	218974864	122602536	333977568	141258944	101553912	271190848	174456528	367845440	406473248	131620968	195412528	308780896	274797152	147552384	187052432	257963712	225455376	236792112	177590064	207277152	113941216
1,2-dilinoleoyl-GPE (18:2/18:2)*	Lipid	Phospholipid Metabolism	LC/MS Pos Late	2083	740.522		9546812	7825762			452563	675951	743193	1219715	1798634	421157	1571976	3396690	739916	657792	755302	2834308		417762	585818	1332586	1578501	4099038	424845	814507	512939	1889389	374949	719053	705764	1274618	2698684	824577	679652	625585
1,2-dioleoyl-GPC (18:1/18:1)*	Lipid	Phospholipid Metabolism	LC/MS Pos Late	2346	786.601	4235-95-4	10350317	8525772			90798600	116618480	101950752	113159680	98761976	75729448	64352044	89052256	70126912	55849488	85400312	152902368	80543416	48265624	100822296	79604536	116464600	136538784	104536624	93246040	117687032	79490136	71140224	67615144	75309512	101195104	95414160	46642788	101609472	57654424
1,2-dioleoyl-GPE (18:1/18:1)	Lipid	Phospholipid Metabolism	LC/MS Pos Late	2485	744.554	4004-05-01	9546757	7825707			3207061	5580155	7693378	15550056	12781029	3238678	9921378	11387801	5219376	2029542	8461038	20035760	3769269	4522659	9738108	8095512	9383232	13284700	4590622	8595508	7781422	20233502	4664875	9844982	4404349	13522962	13035134	6175334	9240330	2230057
1,2-dioleoyl-GPI (18:1/18:1)	Lipid	Phospholipid Metabolism	LC/MS Pos Late	3121	880.591			24767722				3801763	3985239	2860478	4630040	1125856	1715297		1631311	916927		3764672			3813870		4010595		2282451	1804139		2640912	1253108	3301375		1942048	1778672	1598915	3702702	1006503
1,2-dipalmitoyl-GPC (16:0/16:0)	Lipid	Phospholipid Metabolism	LC/MS Pos Late	2365	734.569	63-89-8	452110	398235		HMDB00564	49966644	54687732	44763280	54433040	64903072	44585448	44936800	49956940	48003592	31533688	38522616	67292416	46554156	38139392	67593648	55568156	56992904	55092012	45441700	51941816	66325008	64309752	53869432	59233880	64323752	52665344	48399088	51130712	42917380	45341908
1,2-dipalmitoyl-GPE (16:0/16:0)*	Lipid	Phospholipid Metabolism	LC/MS Pos Late	2498	692.522		11802774;445468	393103				258666		461181	514909	275817	441266	227827	260479			691238	188908		199682	207306	348281	198311	188354	403987	148501	337149	186771	411236		182421	133379	211425	180314
1,2-dipalmitoyl-GPI (16:0/16:0)*	Lipid	Phospholipid Metabolism	LC/MS Pos Late	3122	828.56			24767663			271323	242751	117133		522137		119426								826398		116398	198471				334718		824530		205359		117384	125627
1,3,7-trimethylurate	Xenobiotics	Xanthine Metabolism	LC/MS Neg	1985	209.068	5415-44-1	79437	71754	C16361	HMDB02123	36756		639971	248614	696622	62968	211073	526125	53144	24538	465433	54068	946198	74994	1203563	49113		559207	74028	551126	264977	460493	395586	348699	188989	670541		690883	323594	43357
1,3-dimethylurate	Xenobiotics	Xanthine Metabolism	LC/MS Neg	1671.4	195.052	944-73-0	70346	63527		HMDB01857	36298		565404	127369	383275	274913	142319	298578	155990	138692	744197	206888	528764	83114	1127784	80633	69432	400631	173086	447740	265972	313356	361212	404409	78972	428005		272309	220586	92802
1,5-anhydroglucitol (1,5-AG)	Carbohydrate	Glycolysis, Gluconeogenesis, and Pyruvate Metabolism	LC/MS Neg	802	163.061	154-58-5	64960		C07326	HMDB02712	81842016	114288768	111964352	130840736	87738832	60883328	48066336	114047312	159530032	125562664	59363956	153792080	110225648	146595696	116663560	98275456	97789728	135123872	82725248	118482416	149208416	75870736	123255120	135892112	125811664	116532208	103008592	132957720	113602984	91878304
1,7-dimethylurate	Xenobiotics	Xanthine Metabolism	LC/MS Neg	1578.6	195.052	33868-03-0	91611	82720	C16356	HMDB11103	92113	75276	1957373	504581	1504747	620866	631659	1499106	227699	375520	2050413	474586	1606990	311077	3556565	429789	310250	2193831	517551	1660088	1652190	1649037	1797331	925547	201531	1891105	31153	947269	1229524	441573
10-heptadecenoate (17:1n7)	Lipid	Long Chain Fatty Acid	LC/MS Neg	5555	267.233	29743-97-3	5312435	4471860		HMDB60038	23528254	14425895	32534716	52690528	36341160	64508632	10789425	39542616	23604134	42635424	13575454	35109652	50372216	11735694	37246084	34688600	23683552	8534693	81665976	106001920	106600608	30048968	64803880	31158120	20168148	62212680	11465807	20246816	61969616	13693221
10-nonadecenoate (19:1n9)	Lipid	Long Chain Fatty Acid	LC/MS Neg	5780	295.264	73033-09-7	5312513	4471938		HMDB13622	11308465	4973409	12308195	17097444	12844785	20553208	2654134	14469220	6339612	14611214	5292399	16823002	17773020	4666012	15759341	12108141	7312240	2850248	27676356	38683060	33597372	11428757	20393848	12514625	7468055	11800028	4333533	5949978	17640984	7359209
10-undecenoate (11:1n1)	Lipid	Medium Chain Fatty Acid	LC/MS Neg	5085.8	183.139	1333-28-4		10771160			8596055	1966560	6264141	9057546	2035674	6449823	1309530	3568137	3576816	4330586	949753	2138547	5845704	1595603	6973565	2338576	3402761	1377956	6622341	7511297	3525242	2207619	5391000	4296252	2725020	2890417	1337760	4877777	4473783	3525965
12,13-DiHOME	Lipid	Fatty Acid, Dihydroxy	LC/MS Neg	5137	313.238	263399-35-5	10236635	8412123	C14829	HMDB04705	195666	190631	459069	237672	280968	157256	417319	1290334	426314	162056	180186	361452	310199	292810	150864	325525	325951	119597	191186	288685	394184	430476	204296	378360	321288	405825	446443	252316	409370	266411
12-HETE	Lipid	Eicosanoid	LC/MS Neg	5326	319.228	71030-37-0;73837-14-6	5312983	21509475		HMDB06111	4921259	1108228	4027370	6817679	5047672	2351205	2511855	3694410	3311024	163856		2785956	274461	12961917	2237162	383342	7666782	2546265	745171	13570091		1522643		4243473		8520796	533876	4304117	26927940	4885476
13-HODE + 9-HODE	Lipid	Fatty Acid, Monohydroxy	LC/MS Neg	5275	295.228		43013				7438553	2760597	10236790	12353609	12972012	3187792	10034537	5594858	5879317	1094314	3705758	9901988	3351705	31540372	1809691	3752043	2568010	11259828	2195400	22460674	7159517	3120976	8017357	4840942	3040363	15303412	2173362	6299342	63039352	13753285
13-methylmyristate	Lipid	Fatty Acid, Branched	LC/MS Neg	5499	241.217	2485-71-4	151014	133106			10617940	4412706	8091975	8373219	11272026	13176859	6514953	11988931	13275097	8053981	3719546	19991118	14465239	6041671	13591943	7839845	12510909	4029603	16343653	27681894	21949600	10520874	11917743	12598728	5790522	29648834	2970178	7460472	9494514	4771736
15-HETE	Lipid	Eicosanoid	LC/MS Neg	5298	319.228	54845-95-3	5280724	4444307	C04742	HMDB02110	2086908	1056590	2732619	3719132	4554863	560964	2100267	271096	2182982	48640		2104224	411954	12524423	134160	228793	306464	2055033		5319212		331721		1599030		6973975	300776	1784408	15193618	3391627
15-methylpalmitate	Lipid	Fatty Acid, Branched	LC/MS Neg	5695	269.249		17903417				27213140	14355574	35640964	35548296	34507964	38444596	16575687	35333508	34996848	35680056	14782133	43928916	36449088	13950001	36059204	23799000	31128668	10682620	43107500	80584240	57893176	28806122	41590700	34801120	20224540	39323216	15503039	25593196	35905856	19916392
16a-hydroxy DHEA 3-sulfate	Lipid	Steroid	LC/MS Neg	4240	383.153						1560320	1077233	1072870	1421456	1407406	727774	332505	1606830	1796118	1605799	906239	3007736	629323	523991	2138887	1006256	639753	904987	1888007	2348455	2313158	2001067	1501924	5329642	1129819	1960662	744776	1108776	2505904	988061
16-hydroxypalmitate	Lipid	Fatty Acid, Monohydroxy	LC/MS Neg	5236.2	271.228	506-13-8	10466	10034	C18218	HMDB06294	906486	811341	592439	1073637	905099	1529843	617062	1380055	1366207	883352	434516	1024018	1362546	649170	782071	978752	861277	422158	1293325	2323761	2741662	1554586	1349686	1125391	735996	1075265	624753	826992	1345684	497245
17alpha-hydroxypregnanolone glucuronide	Lipid	Steroid	LC/MS Neg	5071.9	509.276							289229		72427	142150				266109	141046		479101			185853					130316	74732				232659	728291
17alpha-hydroxypregnenolone sulfate	Lipid	Steroid	LC/MS Neg	4800	411.185	28901-70-4	152971	134824		HMDB00416					43760				263865				32649	27592	75383								31491			48259
17-methylstearate	Lipid	Fatty Acid, Branched	LC/MS Neg	5993	297.28	2724-59-6	3083779	2340933			1329376	829764	2233086	2738879	1928548	2431114	864668	2400854	2066779	2405891	1001959	2640072	2058400	1563565	2214844	1553667	2229509	492910	2848333	4129246	3786936	1615944	2015766	1941238	1604689	1551530	956693	1595950	2538391	1611883
1-arachidonoyl-GPA (20:4)	Lipid	Lysolipid	LC/MS Neg	5499	457.236	799268-65-8					318556	1045625	606885	794025	1473146	954832	662595	2754145	1078892	657138	1999373	817848	911743	2375336	1300205	691016	2145524	648674	1047525	1725408	1225562	1900138	442481	761712	1589454	4661279	832556	1403326	1477174	685711
1-arachidonoyl-GPC (20:4n6)*	Lipid	Lysolipid	LC/MS Pos Late	1460	544.34			21403155	C05208	HMDB10395	230237376	263030096	254159600	332807328	369321440	281258240	199317456	308622592	299235776	235046832	261038624	273997664	233619504	179472928	324978912	279496960	325535168	228325024	345707616	309544448	393153504	348292992	257721696	349411840	277408832	331883648	347857472	300592064	229578192	219384752
1-arachidonoyl-GPE (20:4n6)*	Lipid	Lysolipid	LC/MS Pos Late	1450	502.293		42607465	21403171		HMDB11517	9940703	14720110	9639236	21048432	16162495	10591187	10799233	15173052	9729985	8352802	11545995	15540301	9147492	7836230	13248924	14377353	17657110	11947417	17096878	17976368	16122756	13791839	13221193	16679264	10942742	18605008	14322022	13690556	9813968	6815317
1-arachidonoyl-GPI (20:4)*	Lipid	Lysolipid	LC/MS Neg	5482	619.289					HMDB61690	4795361	8001406	5815672	6414603	11038459	3421456	3210435	6275843	9045259	9012942	5304762	15764591	6007807	3741006	8942298	7775017	13946291	4138743	12050581	15162433	12132645	14758529	5748619	6993134	12091375	11442932	6707754	10737724	7516657	4505740
1-arachidonylglycerol (20:4)	Lipid	Monoacylglycerol	LC/MS Neg	6450	303.233	35474-99-8	5282281	4445452	C13857	HMDB11572	1834139	1028275	1267988	3077366	3790660	1292638	1375365	2967290	1627591	1459886	1978970	2973863	3174866	1171445	1058612	1995573	1158842	592838	3001078	1997979	2476471	2206028	1988088	1914759	1100039	2345068	1465092	1786881	2054260	1068259
1-dihomo-linolenylglycerol (20:3)	Lipid	Monoacylglycerol	LC/MS Neg	6220	305.249						1018071	698982	1058459	1954701	1116738	1067357	686351	1754272	379143	1158826	947541	2693483	1675829	379762	1062930	902266	200784	216328	1263585	1296143	634593	1575081	1193127	715659	420167	1216507	1326834	915916	1603104	635724
1-dihomo-linoleoylglycerol (20:2)	Lipid	Fatty Acid, Keto	LC/MS Neg	6800	307.264			21403143			219290	95923	303098	764685	462373	179013	95204	684212	73454	301033	221771	516153	676313			364868			314430	851901	105676	271542	117535	108698	95568	278400	239619	491586	489964	122041
1-docosahexaenoylglycerol (22:6)	Lipid	Monoacylglycerol	LC/MS Neg	6150	309.222			10477810		HMDB11587	1468158	604818	542465	2395283	1046377	961370	704944	1477151	206363	661679	1203819	660691	2376091	774894	560489	1971336	117631	225610	1322605	285138	544290	353103	917839	934403	748083	476739	388047	1532163	1070110	881530
1-hydroxy-2-naphthalenecarboxylate	Xenobiotics	Drug	LC/MS Neg	3930	187.04	86-48-6	6844	6583	C03203									5038729
1-linolenoylglycerol (18:3)	Lipid	Monoacylglycerol	LC/MS Neg	6214	277.217		53480978	21403134		HMDB11569		743763	656062	3405170	2763336	885552	1373012	3874671	472320	1618112	1363127	3211531	1683528	683341	572583	2714895	259270	1352452	1731072	1267091	734168	1830268	1108631	643661	1490301	1632021	2226625	2386878	1583197	1229277
1-linolenoyl-GPC (18:3)*	Lipid	Lysolipid	LC/MS Pos Late	1422	518.324						11566249	12448107	10734670	15664001	22350586	9849754	16003369	14428282	14541564	17347852	10069398	13487225	6014147	5649608	20026392	11204836	23086508	21089904	13410401	10960674	13331028	17091040	8182624	13483497	19502618	16767818	12378159	14820009	9205499	8018078
1-linoleoyl-2-arachidonoyl-GPC (18:2/20:4n6)*	Lipid	Phospholipid Metabolism	LC/MS Pos Late	1969	806.569			24766809			70463624	101189304	75446792	100984832	111773520	57053224	55957780	102556728	83460864	74082176	58033180	102029392	57158960	38720720	111852296	115515280	146255200	125380192	118964624	88033064	155756208	117157944	93351288	99111008	105950208	119845464	114387968	86993792	76931416	59785896
1-linoleoyl-2-linolenoyl-GPC (18:2/18:3)*	Lipid	Phospholipid Metabolism	LC/MS Pos Late	1939	780.554			24766802			4698485	5245614	6422191	5665302	7582552	3083980	5450403	12450548	4007102	9531826	3317374	11595339	2862223		9042399	11106203	13094754	17431006	6050367	4526029	12231328	8437485	4565909	4568376	14573671	6454423	10166140	7506251	4643627	3975138
1-linoleoylglycerol (18:2)	Lipid	Monoacylglycerol	LC/MS Neg	6477	279.233	2277-28-3	5283469	4446589			22832864	13393043	23906290	56989196	45033484	15388549	15742843	70231920	7754407	31220216	23122428	48089112	48912080	13035045	13072323	42591140	8711600	17138712	27718580	50253764	18265648	27230872	25260108	14365829	16184750	29696206	28230426	27458336	43199756	20038356
1-linoleoyl-GPA (18:2)*	Lipid	Lysolipid	LC/MS Neg	5483	433.236			24766514		HMDB07856	950155	1640331	2502166	1809720	4625172	1378513	2055685	10518103	3958574	3326341	3107712	4425801	4734679	2676679	2404982	3077490	7125022	5128528	2133763	3572308	2298197	2032190	1611017	1801522	4344419	6021882	3085752	2276463	2707992	3394730
1-linoleoyl-GPC (18:2)	Lipid	Lysolipid	LC/MS Pos Late	1465	520.34		11988421	10160888	C04100	HMDB10386	785312448	528077184	855084480	642972992	904195264	622986240	812053376	1009699072		832635840	771922624	999370560	710855104	542388544	966377984	544487104	981276288	1185918080	523509920	894725248	782828160	884622016	508738720	657557376		800146944	583826048	762255936	787868288	682056896
1-linoleoyl-GPE (18:2)*	Lipid	Lysolipid	LC/MS Pos Late	1482	478.293		52925130	21403170		HMDB11507	10652770	15750221	12272291	23416864	24114168	8568949	21456986	25958180	11998600	13168774	12736753	30939532	7562920	6190877	15384388	17626156	25781620	37515080	14090269	21432356	14867989	20989044	10807497	15513744	12271353	21377168	20330934	14296439	14842209	8831206
1-linoleoyl-GPG (18:2)*	Lipid	Lysolipid	LC/MS Neg	5516	507.273							153211	114561	299955	271409		63012	275173	134318	228909	105318	469967	74607		157436	220104	138534	295182	107089			266587		97808	290465	315098	114371	119736	155549
1-linoleoyl-GPI (18:2)*	Lipid	Lysolipid	LC/MS Neg	5494	595.289						1784645	2743537	3253309	3192951	4106993	897222	1472026	2800619	2436818	5053312	1562783	7471152	1926101	1149361	4719548	3224100	5631731	2783255	2894921	5460280	3819375	4265973	2028320	3783219	5525215	4628791	2715637	3508843	4307891	1332782
1-methylguanidine	Amino Acid	Guanidino and Acetamido Metabolism	LC/MS Pos Early	2149	74.0713	22661-87-6	10111	28576	C02294	HMDB01522		117830	207192	338691	278633	93077	119463	185255	249720		421176	402769	240904	239835	132861	77916		342765	95500	147039	113123	225137	104917	163899	201127	174944	120335	259934	553835	198977
1-methylhistamine	Amino Acid	Histidine Metabolism	LC/MS Pos Early	3040	126.103	501-75-7	3614	3488	C05127	HMDB00898	277339	159390	89350	183500	253378	175161		248959	149661	448057	224193	359296			423329	321355	90126	151101	145916		88875			514744	122176	111408	94306	218861	168124	232875
1-methylhistidine	Amino Acid	Histidine Metabolism	LC/MS Pos Early	2755	170.092	332-80-9	92105	83153	C01152	HMDB00001	90308480	117170496	155427696	112264488	116093952	73761016	48667364	158710800	83018888	74061968	127885656	173745712	138263824	84429096	93319344	97060920	73687264	275623072	102777632	92248200	99953024	109616056	81134008	114791416	154691520	112207400	117053744	87049272	172989424	105635688
1-methylimidazoleacetate	Amino Acid	Histidine Metabolism	LC/MS Pos Early	2064	141.066	2625-49-2	75810	68319	C05828	HMDB02820	2158735	2011914	3373940	1986169	2277196	1522942	1066371	4174311	1538098	1082824	2154925	3367727	1989770	2352331	1964772	2512606	1947661	3860525	1747801	1461713	1340830	3076326	1998932	3077963	4082225	1462249	2174547	1837591	3363725	2423738
1-methylnicotinamide	Cofactors and Vitamins	Nicotinate and Nicotinamide Metabolism	LC/MS Pos Early	1940	137.071	1005-24-9	10129985	8305504	C02918	HMDB00699	4961314	4707041	2095228	5252441	3985504	3166713	3168945	4073718	5266284	6358802	8932779	1593492	7696029	1401739	9478295	6566679	1909110	4626111	2915925	973515	1858300	2555780	1671115	6661531	7314287	2328251	5028977	10594376	2427646	3116339
1-methylurate	Xenobiotics	Xanthine Metabolism	LC/MS Polar	1900	181.037	708-79-2	69726	62926	C16359	HMDB03099	646589	406046	2292490	330728	2066026	1120687	1267634	1238119	711884	1324452	2711425	1324771	1483026	218465	4941659	866714	2161937	5579053	900178	4256663	1768582	1571395	2615399	1648661	761815	919478	597981	2362411	1293054	1176696
1-methylxanthine	Xenobiotics	Xanthine Metabolism	LC/MS Neg	1568.8	165.042	6136-37-4	80220	72464	C16358	HMDB10738	330684	450480	4455737	596962	3405316	1600277	1862222	3928520	643012	869890	4737705	1280078	1726504	442904	8179169	1092454	617733	7632015	1413460	3628058	1555295	1064107	6206376	3066521	608810	2224600		1717073	1154182	1313361
1-myristoylglycerol (14:0)	Lipid	Monoacylglycerol	LC/MS Neg	6353.3	227.202	75685-84-6	79050	71382	C01885	HMDB11561	2686986	2303471	2711475	7946017	11680847	3277174	6948706	6425526	4717521	4127173	2193520	26660556	6659937	2304508	3879675	3221205	5170926	2655876	1937553	8028366	2351710	9624039	2736496	3781200	2112194	6861598	1990939	5707288	5015244	1886592
1-oleoyl-2-linoleoyl-GPC (18:1/18:2)*	Lipid	Phospholipid Metabolism	LC/MS Pos Late	2165	784.585						176345152	171050224	227174464	192017344	156301632	131520056	176195280	185611568	145848256	149304896	242495056	253989376	134360816	100762016	222233984	251484256	241996608	302433120	223526000	187948176	273425568	164404048	154233232	157203360	175627968	168648560	247857792	117652872	143487616	164876528
1-oleoyl-2-linoleoyl-GPE (18:1/18:2)*	Lipid	Phospholipid Metabolism	LC/MS Pos Late	2270	742.538		9546753	7825703		HMDB05349	7461356	9442043	8696110	14667335	15886868	6282229	14968633	14764583	7741204	5201223	10339270	31156964	5026361	4646421	10897173	9670970	12677287	26231602	7987665	10916923	5197890	15357357	4024109	7393334	5714955	13513006	17540652	8018081	10214930	4410690
1-oleoylglycerol (18:1)	Lipid	Monoacylglycerol	LC/MS Neg	6500	281.249	111-03-5	5283468	4446588		HMDB11567	71975864	94902272	102890040	356148448	147278256	50729832	83505528	167626784	44376744	45424912	70756568	435395808	192404448	63783540	88866520	91213856	37015832	69330560	101513264	276651776	70411952	128626592	59846996	64872144	15647472	189290880	47223740	130941128	208094336	67357976
1-oleoyl-GPA (18:1)	Lipid	Lysolipid	LC/MS Pos Late	1635	437.266	325465-93-8	5497152	4593722			187006	366993	370520	528275	714381	480092	352275	863645	406990	177292		425413	458774	368904	422176	563016	739102	716918	504273	367063	514069	474162	189949	406501	375112	650169	594693	381889	685201	364623
1-oleoyl-GPC (18:1)	Lipid	Lysolipid	LC/MS Pos Late	1540	522.355	19420-56-5	16081932	17240641		HMDB02815	502528768	529791264	480277984	561771136	622055488	475669856	451678848	535013248	571411264	439779040	454791072	669786752	400626688	290612320	659074240	442608672	640761728	667772480	556204416	593300096	487766816	562044544	428688640	524457536	494031136	539773184	521237024	477092576	542961984	401303808
1-oleoyl-GPE (18:1)	Lipid	Lysolipid	LC/MS Pos Late	1554	480.308	89576-29-4	9547071	7826021		HMDB11506	7682194	11810407	10986668	20124372	20740784	8597551	15612920	19075566	9650135	5362489	12439760	24338840	5973832	6131478	11727577	13267608	21133266	21468916	12878854	14148734	12747859	16315274	7769123	14328132	7953597	16872540	15029635	9788061	11092279	5756482
1-oleoyl-GPI (18:1)*	Lipid	Lysolipid	LC/MS Neg	5599	597.305						2040697	3572576	3143804	1516714	4147635	427640	1534674	1814314	3747348	3186852	1716742	9255315	895752	1333626	4677311	2218049	9358930	2505843	2713223	5380064	1490258	3596961	1016576	4482792	6270997	3306723	2982635	4610484	3683968	1241521
1-palmitoleoyl-2-linoleoyl-GPC (16:1/18:2)*	Lipid	Phospholipid Metabolism	LC/MS Pos Late	2003	756.554			24766675			41307096	57787128	54909776	78023336	45426040	36965364	29048796	60817728	45771144	67720296	30024840	90572024	42631128	23053790	50418336	64143896	47091004	83031992	56661108	87001312	59282364	66116212	46433092	38363152	62366736	76238120	66801752	49305376	71806352	42465472
1-palmitoleoylglycerol (16:1)*	Lipid	Monoacylglycerol	LC/MS Neg	6094	253.217						2255852	3668953	5371551	22078948	16273542	5386458	4526017	7157137	4044808	6330325	3981478	19617308	7817027	2539298	3924508	6373968	2320090	2068449	7466548	13951144	2365294	10176882	5659704	5444006	2064143	14284149	2654535	6890160	11788185	1756881
1-palmitoleoyl-GPC (16:1)*	Lipid	Lysolipid	LC/MS Pos Late	1450	494.324		24779461	21403152		HMDB10383	33117216	51015872	37119056	74207744	66176548	43373336	30342262	37566228	55603492	43468972	31243674	55549688	27925288	20755452	56860088	39770556	47068432	49854764	57105344	76416224	36730396	72364424	37022808	42467608	38638060	72902984	43665644	49020752	55952156	29907354
1-palmitoyl-2-alpha-linolenoyl-GPC (16:0/18:3n3)*	Lipid	Phospholipid Metabolism	LC/MS Pos Late	2034	756.554			24766646			61113676	38563464	72219320	52509828	57448584	38513964	74329264	62281268	27044914	48656416	55769768	101791016	35479052	24685488	70533472	32913724	108921440	70754256	41190872	94993264	43022012	77159752	52408960	34690628	80359688	51946432	40447452	44585784	50827580	38458936
1-palmitoyl-2-arachidonoyl-GPC (16:0/20:4n6)	Lipid	Phospholipid Metabolism	LC/MS Pos Late	2091	782.569	35418-58-7	10747814	8923140			655542400	868708352	755625216	950792768	991067520	695561024	592179392	827954880	863552256	587992768	582772864	811095872	673177984	478901248	982578432	874959744	903274752	713969728	966627840	886609984	1129194112	1050264320	815643392	1056329920	821099712	1002714240	898390016	955587200	807341760	550792064
1-palmitoyl-2-arachidonoyl-GPE (16:0/20:4)*	Lipid	Phospholipid Metabolism	LC/MS Pos Late	2198	740.522		9546800	7825750		HMDB05323	9739176	15758083	6702209	24147600	17312406	11279367	12628598	11406914	13078492	6260397	9988498	15727256	9353672	6017965	16329801	11957536	10991668	7862919	19137060	17520072	7207099	16403830	9486549	24396112	7068826	17466734	15798955	16852036	9731876	5068107
1-palmitoyl-2-arachidonoyl-GPI (16:0/20:4)*	Lipid	Phospholipid Metabolism	LC/MS Pos Late	2567	876.56			24767674			6225506	14083439	10560051	14932726	21888680	7271600	6293483	12028149	11095620	7691361	3678778	9503751	5896436	4015477	14804878	8250752	13918669	9456676	22082664	9885550	13457499	18071552	7518572	10763331	6850568	20374090	10263082	14002048	12183648	3606736
1-palmitoyl-2-gamma-linolenoyl-GPC (16:0/18:3n6)*	Lipid	Phospholipid Metabolism	LC/MS Pos Late	2034	756.554			24766645				47577916		40742000	63548388	21736822			48774328	30039100					50573044	28082460		48047344	43768628		43106284	42312736		40405344		48190676	38695688	33083032	50182556
1-palmitoyl-2-linoleoyl-GPC (16:0/18:2)	Lipid	Phospholipid Metabolism	LC/MS Pos Late	2160	758.569	40811-94-7	5287971	4450224			1259188736	1336831104	1417163136	1496017280	1461959680	1013186176	1174512896	1379704064	1222975360	1170734208	939815168	1513219968	1255869824	807538944	1598864128	1326152832	1433985280	1680215552	1264657408	1543816192	1437704064	1604889216	1311474304	1422515584	1495997568	1463979648	1317923712	1389640192	1569964672	1041756608
1-palmitoyl-2-linoleoyl-GPE (16:0/18:2)	Lipid	Phospholipid Metabolism	LC/MS Pos Late	2275	716.522		9546747	7825697		HMDB05322	6939690	9472312	6967218	15803408	14868048	6101928	13930336	10706375	8539658	6082951	6573227	19179648	6754712	4596407	10585564	7112103	8484515	16687825	8423919	12564809	3231859	14033550	5286423	11113514	5563044	11363101	10416006	9409877	9586535	4724906
1-palmitoyl-2-linoleoyl-GPI (16:0/18:2)	Lipid	Phospholipid Metabolism	LC/MS Pos Late	2730	852.56			21403024			2950603	4427654	6220063	6601117	9394441	2685037	2586620	5163940	2916126	3862953	1700201	6284930	2550456	2053841	8163016	3818720	5797955	7001437	5062079	3632580	6500291	6435763	2952312	5225127	3118986	5991481	5076931	3786152	9045424	1850161
1-palmitoyl-2-oleoyl-GPC (16:0/18:1)	Lipid	Phospholipid Metabolism	LC/MS Pos Late	2358	760.585	26853-31-6;26853-31-6	6436017	4940699			957908608	1196115712	965522688	1275962240	1158374528	854251840	843886144	945981120	1140484096	718587264	587992256	1110915712	853319168	552570560	1233623552	880196032	1075210496	1117215360	1149575168	1181883264	936263040	1201561088	997746112	1125125248	964637376	1233372416	922903104	1063477632	1171179136	670833792
1-palmitoyl-2-oleoyl-GPE (16:0/18:1)	Lipid	Phospholipid Metabolism	LC/MS Pos Late	2509	718.538	26662-94-2	5283496	4446615		HMDB05320	5971900	12025713	8657039	22549848	21014560	8727084	12090160	8306149	9751038	3927950	5571108	22281246	6062216	4474206	12889245	7344925	10911422	12653411	13429844	14231455	6147266	18737780	7718203	17373688	6364401	14256209	10170254	9545758	10628747	3373948
1-palmitoyl-2-oleoyl-GPI (16:0/18:1)*	Lipid	Phospholipid Metabolism	LC/MS Pos Late	3140	854.575			24767668			8289852	10686846	13447648	14262658	16455868	4846697	6252942	10253286	6427471	4459078	3899126	13108857	3502225	2895363	13465591	6091921	12469939	14232715	10983566	6622783	8859472	12572900	7250918	16183386	5849609	12288670	6536867	9218821	14393424	2356989
1-palmitoyl-2-palmitoleoyl-GPC (16:0/16:1)*	Lipid	Phospholipid Metabolism	LC/MS Pos Late	2160	732.554						36790852	67765184	48765756	128209576	99775480	49867708	54903800	32477406	91348840	46829188	23857440	69889272	25896592	21763338	87616120	38535160	71098432	68949000	81177936	69833504	43307732	110168856	50592452	76706912	42947516	138632960	48078100	76528560	74942824	26596672
1-palmitoyl-2-stearoyl-GPC (16:0/18:0)	Lipid	Phospholipid Metabolism	LC/MS Pos Late	2653	762.601	59403-51-9		24766643			30086336	30093112	20307308	27747876	41615784	21037692	25318178	28867184	21389352		18946608	31725430	19844800	15967891	34393180	28275772	31112320	32315922	23758130	25818100	32997570	29198862	22405884	35223512	26484124	27345868	22490048	24108194	24015804	18659268
1-palmitoylglycerol (16:0)	Lipid	Monoacylglycerol	LC/MS Neg	6400	255.233	542-44-9	14900	14201		HMDB31074	39307180	34962816	30103716	81682776	99558656	25248718	42555864	72837072	27226824	15481544	25301778	227130128	86625688	21225122	30164360	48785056	16110933	15992656	40576916	43254420	17772648	86112888	31777236	47098800	11419356	63109200	22127160	61775116	99737536	51316632
1-palmitoyl-GPA (16:0)	Lipid	Lysolipid	LC/MS Neg	5600	409.236	17618-08-5	6419701	4925335	C04036	HMDB00327	412284	382842	546971	476655	1400894	417525	458028	1195427	1356948	610507	545330	745857	1047572	1090945	1070318	931400	1328135	771038	749862	1046736	558154	848404	487412	610390	1242252	1547899	660518	954224	1160921	762040
1-palmitoyl-GPC (16:0)	Lipid	Lysolipid	LC/MS Pos Late	1525	496.34	17364-16-8	86554	78064		HMDB10382	901217024	986408256	887872832	1086497920	1325120896	854008896	820053056	1095102720	1001924224	856021888	694305600	1022379904	925878784	643121216	1221644160	974705088	1038512128	1069868160	1013476352	1291849344	999881344	1274754432	885249152	1076561408	1063450112	1064862912	934556352	1052583424	1076855680	844990656
1-palmitoyl-GPE (16:0)	Lipid	Lysolipid	LC/MS Pos Late	1544	454.293		9547069	7826019		HMDB11503	7137226	10063319	4567615	14800765	14532937	7617918	8784241	8469248	7362634	5953604	6458804	9984407	6731654	6529004	8640786	10509583	8529973	10134701	13001336	11571148	4965952	9802854	7521426	12374731	6733367	6813831	9082795	10399941	8089048	7027269
1-palmitoyl-GPG (16:0)*	Lipid	Lysolipid	LC/MS Neg	5570	483.273		3300276	2548639				200498	61970	122933	210143		66409	160886	128245			465066		67278	207130	115088	139242	68744				262259		191093	88209		67108		80622
1-palmitoyl-GPI (16:0)*	Lipid	Lysolipid	LC/MS Neg	5564	571.289					HMDB61695	1409462	1922462	1867869	1432182	3124270	714124	986280	1345302	3388657	3229442	1163689	4046800	1123011	1417013	2765660	1710458	4607445	1009663	2667881	4726054	2234319	3259070	1588725	3797688	3131217	3286403	1782774	3755252	3425384	1022140
1-pentadecanoylglycerol (15:0)	Lipid	Monoacylglycerol	LC/MS Neg	6200	241.217		190750	165667			713290	298794	498848	758340	871505	288800	720733	881720	607613	515001	300722	2481940	996877	307031	376498	582591	479726	304925	456282	1274523	423671	710156	540788	460631	328515	615626	514661	626416	689757	572274
1-stearoyl-2-arachidonoyl-GPC (18:0/20:4)	Lipid	Phospholipid Metabolism	LC/MS Pos Late	2300	810.601	35418-59-8	16219824	17347139			589562880	779805248	658616256	794950592	784113984	562548864	448362720	713144640	598637056	456123168	518799808	648633536	595017152	384131424	764535552	770893376	797335808	627618944	786617024	706442816	1125066112	805959424	675892672	740751168	675286912	757895040	812905472	715290240	743193984	505974464
1-stearoyl-2-arachidonoyl-GPE (18:0/20:4)	Lipid	Phospholipid Metabolism	LC/MS Pos Late	2424	768.554		5289133	4451158			46002448	64334536	34707236	106635152	73198816	42416232	42542056	59049996	37502608	28491102	45768168	76869000	40584844	26073556	56628704	51696808	50589192	41926220	77405896	69344888	51411200	75221072	42460732	78535760	34276360	73846264	75777304	69484008	46427256	24640006
1-stearoyl-2-arachidonoyl-GPI (18:0/20:4)	Lipid	Phospholipid Metabolism	LC/MS Pos Late	3000	904.591			21403055			83785928	139376528	101752224	130020232	168235920	87940480	63417492	122229408	86836200	68072640	64458324	119003416	86700952	44756940	123464304	106171080	120247024	111309512	167199168	141545952	179632944	150005344	83677896	108196080	120271200	131002744	108714496	111115880	110261144	75696480
1-stearoyl-2-linoleoyl-GPC (18:0/18:2)*	Lipid	Phospholipid Metabolism	LC/MS Pos Late	2380	786.601						1159091200	1144634624	1235610368	1172874368	1220115968	854386816	1091335168	1346669952	995213760	940473984	996607936	1369855360	1032000704	722779648	1369204352	1150605184	1411871872	1679900416	1026686912	1196765696	1376955264	1206243456	1117434112	1187996288	1329778432	1189459584	1103939072	1082644992	1389875456	913679232
1-stearoyl-2-linoleoyl-GPE (18:0/18:2)*	Lipid	Phospholipid Metabolism	LC/MS Pos Late	2522	744.554		9546749	7825699			31564050	51761292	41682116	90636984	82392944	25063734	61465808	57375228	32075842	25730456	32792058	97377856	29184322	21993558	48944888	40263008	51429160	84800504	37347500	51903300	30565934	74957184	27923202	54506256	32314588	54881816	55978064	45624856	58692224	21018090
1-stearoyl-2-linoleoyl-GPI (18:0/18:2)	Lipid	Phospholipid Metabolism	LC/MS Pos Late	3185	880.591			24767694			19511402	33030944	32512452	44173080	46316356	17348146	16892086	32315204	14791799	18349508	14151386	40381664	15152295	11261127	33800508	28244158	30680426	48625192	28334418	26813054	40162324	28746464	21875010	29831354	26963352	28668286	25967854	18641944	38771852	14381921
1-stearoyl-2-oleoyl-GPC (18:0/18:1)	Lipid	Phospholipid Metabolism	LC/MS Pos Late	2644	788.616	56421-10-4		24766704			410731488	434765408	388384704	537574208	439606496	263245168	299114528	419486272	367086016	225007408	229769552	452255968	257318512	145083968	491006848	310903680	537990016	558525952	406246240	317027616	398256768	419064768	377167872	409746720	311679104	454181824	335721984	339866848	504948064	199352064
1-stearoyl-2-oleoyl-GPE (18:0/18:1)	Lipid	Phospholipid Metabolism	LC/MS Pos Late	2858	746.569						9931296	18898916	20180088	40329184	42454536	8939910	25201188	27712624	11153579	5298930	14267496	55116232	9279898	8766647	22576716	17974418	27286108	37977396	10470129	18150840	22455382	33401956	10618185	27598372	14140851	28451246	18942456	15358484	19350004	5322153
1-stearoyl-2-oleoyl-GPI (18:0/18:1)*	Lipid	Phospholipid Metabolism	LC/MS Pos Late	3711	882.607						7963397	10785085	12000961	11309792	15307063	5044362	5215657	10225109	3701985	3035667	3985212	14108112	3870820	3670943	10478108	7239403	11125808	16613440	7761409	5751444	9322079	8962488	6036633	14205404	7781986	6887833	6129208	6083337	12504656	3322234
1-stearoyl-GPC (18:0)	Lipid	Lysolipid	LC/MS Pos Late	1606	524.371	19420-57-6	497299	435389		HMDB10384	499362848	504808960	538087104	554735360	695737152	429480608	461464224	652122624	495509312	488954720	462197024	546388864	498401952	362543072	667536000	542308544	662316352	656808448	484399840	658457280	641087808	633743936	485335712	544613504	584731520	526524480	520673344	540190464	638225280	458152256
1-stearoyl-GPE (18:0)	Lipid	Lysolipid	LC/MS Pos Late	1626	482.324	69747-55-3	9547068	7826018		HMDB11130	14904811	18519012	12186780	31156712	28965576	14451478	19113294	22718558	14338701	11469978	15882596	25001684	14139197	13015821	18580774	18937680	20521894	20961374	18623832	26150304	14785876	23691264	12986133	24332896	13482831	21220850	19960312	22562686	17764832	10993668
1-stearoyl-GPI (18:0)	Lipid	Lysolipid	LC/MS Pos Late	1700	601.335	796963-93-4		21403067		HMDB61696	5077678	7838548	9671142	12299106	13435555	8673443	5901003	11493385	7587296	6157479	8171095	11047407	6415304	3837703	8907072	7005676	6393165	7300220	14443769	8736863	8905873	11333829	4354403	8480584	7147943	8645491	6426424	9230969	8117256	7438963
2,3-dihydroxyisovalerate	Xenobiotics	Food Component/Plant	LC/MS Polar	1050	133.051	1756-18-9	677	657	C04039	HMDB12141	306025	2427059	2530559	1168991	555351	191280	2671821	3753644	9128961	385794	250232	701753	1272711	1062262	3473936	4185374	460818	1844355	330988	128270	574779	1026053	209412	3408294	1522401	820217	749877	423865	1038744	1438730
20-HETE	Lipid	Eicosanoid	LC/MS Neg	5265	319.228	79551-86-3	5283157	4446281	C14748	HMDB05998	346415	166099	405659	406923	703082	26170	306808	90190	288346			61666	108426	1004008	46194	63029	59279	379777		717889		107866		256237		922388	23706	327353		343006
21-hydroxypregnenolone disulfate	Lipid	Steroid	LC/MS Neg	3935	245.067	1164-98-3	134595	118625	C05485	HMDB04026	956108	754827	614026	883126	902053	591962	684758	624958	2148551	1265539	293527	990540	399261	633278	1635791	492141	367123	493711	814447	315773	1827391	1435691	938795	429112	791475	2527655	451174	668044	964688	439352
2-aminoadipate	Amino Acid	Lysine Metabolism	LC/MS Polar	3500	160.062	542-32-5;1118-90-7	469	456	C00956	HMDB00510	237745	220212	1620708	271117	422225	291523	187056	825812	300737	375555	1238582	656621	434389	236308	230968	586859	332770	1201522	363048	343430	240490	280164	322948	344067	433833	532589	418408	279590	1068984	796165
2-aminobutyrate	Amino Acid	Methionine, Cysteine, SAM and Taurine Metabolism	LC/MS Pos Early	2059	104.071	1492-24-6	439691	388757	C02261	HMDB00650	103820120	65034376	130076168	111242656	103170720	89714576	46149260	163417968	90989440	99202784	72420856	97417160	109935256	60511108	88034832	114293944	65188152	86277416	79761512	117985456	79736064	80947808	102151776	120596656	110393048	123913568	71009040	106581800	176421152	100083528
2-aminoheptanoate	Lipid	Fatty Acid, Amino	LC/MS Pos Early	3160	146.118	1115-90-8	227939	198338			1429875	1434041	1479637	847851	1445588	564670	1510940	2427839	2273332	1233609	619889	1936520	1302485	952316	2263273	1771658	1098789	803248	1306507	793979	2376949	2444698	867524	1197173	1359561	1967233	2217228	1084839	2117816	1242341
2-aminooctanoate	Lipid	Fatty Acid, Amino	LC/MS Neg	3385	158.119	644-90-6	69522	62727		HMDB00991	204412	224563	223637	179653	304416	90155	83099	343619	111870	184459	73193	953713	62592	129807	359109	188643	166678	163992	88360	99815	368163	110788	125021	163329	122553	96403	134035	128946	185067	217145
2-aminophenol sulfate	Xenobiotics	Chemical	LC/MS Neg	1677	188.002		181670	158022		HMDB61116	160562	2053296	505953	397427	1057258	173744	470743	323987	1470541	143937	169906	686787	466509	1308025	804721	225860	477780	778184	747320	324843	254266	492018	186335	937306	800417	357001	1149688	927929	452239	1394955
2-arachidonoylglycerol (20:4)	Lipid	Monoacylglycerol	LC/MS Neg	6170	303.233	53847-30-6	5282280	4445451	C13856	HMDB04666	495403	329089	570690	662498	772897	395836	370424	671345	728154	729678	387371	889583	745757	553573	523197	605253	467033	240084	598037	307895	665668	412087	669363	786447	396197	447509	623361	516458	392223	409017
2'-deoxyuridine	Nucleotide	Pyrimidine Metabolism, Uracil containing	LC/MS Neg	1586	227.067	951-78-0	13712	13118	C00526	HMDB00012	51210	126224	99964	88177	69646	107480	53301	119313	66229	89723	97985	97909	63801		63266	115949	107073	83086	53317	40708	92671	73064		87402	99216	68954	83594	91309	125537	75320
2-hydroxy-3-methylvalerate	Amino Acid	Leucine, Isoleucine and Valine Metabolism	LC/MS Neg	1800	131.071	488-15-3	164623	144317		HMDB00317	551222	1302796	1062827	938917	961671	672627	266376	1209481	1813523	446303	713212	1111560	838003	476188	840466	642467	613155	955394	778076	554104	961818	2044973	625952	1372544	937277	1129204	451250	1251493	639359	500828
2-hydroxyacetaminophen sulfate*	Xenobiotics	Drug	LC/MS Neg	1674	246.008						349881	76102					73377							105677				88885		16988068			1984528				262879
2-hydroxyadipate	Lipid	Fatty Acid, Dicarboxylate	LC/MS Polar	3000	161.046	18294-85-4	193530	167943	C02360	HMDB00321	535538		302412	627225	795353			848192	721524		717902	405803	1211565	316665	208414	313660		460355		1123598	332710			304615	435778	260964		925799	518747	831875
2-hydroxybutyrate/2-hydroxyisobutyrate	Amino Acid	Methionine, Cysteine, SAM and Taurine Metabolism	LC/MS Polar	1258	103.04						7493404	6323510	3960984	19034944	12139986	13647712	4635454	16687671	6227131	6292009	3226528	6856873	10937660	5593813	3849092	8449168	6946888	1800945	4856516	25177040	13756113	3876452	9036057	8204403	15908033	8364663	2863641	7980736	12847823	10108878
2-hydroxydecanoate	Lipid	Fatty Acid, Monohydroxy	LC/MS Neg	4840	187.134	5393-81-7	21488	20195			1765862	805569	1775884	3647090	2370448	683201	1064680	2539316	1369867	775661	584981	1342288	814400	656218	1674561	1036432	1915381	467072	590218	951613	2015779	1389785	798351	1564009	1090211	3461391	1876713	1869094	1297264	993685
2-hydroxyglutarate	Lipid	Fatty Acid, Dicarboxylate	LC/MS Polar	3352.8	147.03	40951-21-1	43	42	C02630	HMDB00606	5431277	8999475	15428040	6345588	6955216	6550394	8174917	10903976	19916650	14789580	5575427	9834560	6344697	4849363	8631592	5737536	10543113	7846727	7260851	15655125	5759946	7860310	10944242	12031115	6292883	14541190	7208286	8636872	7338608	5145773
2-hydroxyhippurate (salicylurate)	Xenobiotics	Benzoate Metabolism	LC/MS Neg	2184	194.046	487-54-7	10253	9835	C07588	HMDB00840	64543	142969	387581	62512	171904	18264	110911	409858	150996	1072251	35574972	604240	134996	460737	63075	173472	109736	1082985	83988	208518368	94271	96493	92737	373161	98084	137677	188656	74070	85014	110163
2-hydroxyibuprofen	Xenobiotics	Drug	LC/MS Pos Late	807	205.122	51146-55-5
2-hydroxylaurate	Lipid	Fatty Acid, Monohydroxy	LC/MS Neg	5211	215.165	2984-55-6	97783	88259			272603	249443	226441	383718	320950	201452	238881	265183	494577	132204	141926	230198	180728	206146	14838	372237	294954	513253	230721	118149	487995	345715	163107	273931	348427	399078	442705	344184	274220	387387
2-hydroxyoctanoate	Lipid	Fatty Acid, Monohydroxy	LC/MS Neg	3736.8	159.103	617-73-2	94180	84994		HMDB02264	634317	315783	947067	996407	545747	465763	327238	1306307	458248	513823	406135	1416864	394930	288394	973413	415845	648590	367444	317018	409244	1050952	617680	353143	791018	477069	791047	767061	544525	620479	472104
2-hydroxypalmitate	Lipid	Fatty Acid, Monohydroxy	LC/MS Neg	5511.2	271.228	764-67-0	92836	83805		HMDB31057	60960064	53812616	52197572	36694272	59178700	40785096	35884272	55742272	43912064	40915252	33268226	53361416	53513996	28499898	43881596	45298232	33969372	35602856	59891652	70937752	86602424	56772792	76467360	69273240	58808664	67131456	58724228	40616196	61332288	49991576
2-hydroxyphenylacetate	Amino Acid	Phenylalanine and Tyrosine Metabolism	LC/MS Polar	858.6	151.04	614-75-5	11970	11476	C05852	HMDB00669	585126	366564	503229	681012	643702	395662	584930	1335097	649324	395566	1180535	657351	424237	408693	415130	1301997	532382	560615	405101	594698	1196203	289157	534953	775219	1192992	434210	825674	953060	631979	729355
2-hydroxystearate	Lipid	Fatty Acid, Monohydroxy	LC/MS Neg	5695	299.259	629-22-1	69417	62625	C03045		18816468	14743916	14397063	11061515	14814504	10877633	8452298	17192032	13747030	14967688	10843140	15140627	13898985	5483311	15129207	14807273	15921249	7709480	16687911	21951344	23505778	14823244	18528366	21282110	17124708	17364076	14533532	13828203	16668761	15434856
2-isopropylmalate	Xenobiotics	Food Component/Plant	LC/MS Polar	2605	175.061	3237-44-3	77	76	C02504	HMDB00402	284067	10187225	890854	628896	422100	164790	208887	1065452		258951	121761	248824	1377326	218461	307972	253296	197820	997771	326919	662493	160723	240221	234796	145444	580292	239371		227426	365763	1181511
2-keto-3-deoxy-gluconate	Xenobiotics	Food Component/Plant	LC/MS Polar	1900	177.04	17510-99-5	161227	141630		HMDB01353	270685	861361	678299	354986	476438	240057	381542	1232312	295330	632862	450041	790632	916140	213514	507802	622331	371826	4005044	541511	732958	467213	1272681	532118	717323	608699	422522	532788	628498	381595	1561703
2-linoleoylglycerol (18:2)	Lipid	Monoacylglycerol	LC/MS Neg	6250	279.233	3443-82-1	5365676	4517636		HMDB11538	3635826	2107807	3776390	6049010	4866103	1849778	3705046	7763537	2403694	5291574	2573907	4501391	5882653	2437926	2709726	4882984	1441708	1958004	2944958	6362623	2404313	4908405	3684698	2532507	4187247	2949152	3618921	3839320	4960013	4613923
2-methoxyacetaminophen glucuronide*	Xenobiotics	Drug	LC/MS Neg	1633	356.099						40807																			3809042			410326
2-methoxyacetaminophen sulfate*	Xenobiotics	Drug	LC/MS Neg	1949	260.023						73877													28435						17151712			665029				55540
2-methoxyresorcinol sulfate	Xenobiotics	Chemical	LC/MS Neg	1863	218.997	1446269-78-8							123876	50433	141200		48071	24464	164310			210704	43566		63744			93386				59837				56345		130799	744784
2-methylbutyrylcarnitine (C5)	Amino Acid	Leucine, Isoleucine and Valine Metabolism	LC/MS Pos Early	3035	246.17	31023-25-3	6426901	4932320		HMDB00378	2064809	1821123	4876654	2201884	2010532	1789010	1064727	4034983	1764425	1937946	3130669	4939581	2365853	991629	1930075	5093781	1137534	4753570	2266486	2061724	1536903	2873585	1634250	2893216	2637597	3885901	2672965	2319787	3617381	2326489
2-methylbutyrylglycine	Amino Acid	Leucine, Isoleucine and Valine Metabolism	LC/MS Pos Early	2000	160.097	52320-67-9	193872	168243		HMDB00339			1975551	677240	473193	425682	594548	874186	398194	298289		507538	331418	776088	465290	664363	930365	966743	552072	390987	492561	429468	734390	612362		512495	727830	468287	1557341	816634
2-methylcitrate/homocitrate	Energy	TCA Cycle	LC/MS Neg	575	205.035						645669	133577	839765	696243	679109	579468	403481	733157	398802	327621	453918	666830	614254	554610	682769	1172656	452427	798504	718809	625912	605478	597407	582074	595051	560168	465691	925019	662004	710974	626770
2-myristoylglycerol (14:0)	Lipid	Monoacylglycerol	LC/MS Neg	6230	227.202	27214-38-6	137938	121585						1484763	1676263	480325	1328566	1113707	805650	436476		3067206	1196504		536471	644491		951478		806788	625092	1071517				770042		1382092	765702
2-oleoylglycerol (18:1)	Lipid	Monoacylglycerol	LC/MS Neg	6300	281.249	3443-84-3	5319879	4478086			8332657	27568690	15394504	26234176	13665321	8407945	13561619	15097305	1791299	9027828	10830290	78141704	17015436	7009933	26333288	9001430	663387	6921098	17382944	11037322	5894960	15509736	10938907	11112817	1425931	25044200	5680331		18537680	22035122
2-oxoarginine*	Amino Acid	Urea cycle; Arginine and Proline Metabolism	LC/MS Neg	963	172.073	3715-10-04	558	542	C05935,C03771	HMDB04225	36278	113777	215808	85301	132768	43598	33348	162287	144022		174022	206815	87816		27231	71565	103018	327826			128064	168918		145665	282632	115178	89450	68896	21395
2-palmitoleoylglycerol (16:1)*	Lipid	Monoacylglycerol	LC/MS Neg	6016	253.217							690273	652063	2690993	2346669	866162		1232919	906294	1490927	1013845	1760389	1172580	410126	580871	1125356			965759	1730558	698636	991620	826081	895500	516679	1550924		875290	1481450	204900
2-palmitoleoyl-GPC (16:1)*	Lipid	Lysolipid	LC/MS Pos Late	1425	494.324			21403164			1386574	2624199	1820906	4087046	3884241	2225972		2204831	2775806	2743108	1297680	3139866	1268767	1148319	3937504	1463609	2962092	2751259	3013561	3486238	1957619	3805699	2102737	2452590	1575375	4771001	2041644	2654291	2408710	1453380
2-palmitoylglycerol (16:0)	Lipid	Monoacylglycerol	LC/MS Neg	6300	255.233	23470-00-0	123409	110006		HMDB11533	5657541	9185703	6787952	7431960	10736899	4109980	7734805	6890005	4294497	5365232	3271847	20733662	8794535	5077872	2265371	4925549	3490866	2058245	6644287	4847048	2898282	11330433	7077262	8384402	4281270	7892882	6049272	6569334	10788990	8853110
2-palmitoyl-GPC (16:0)*	Lipid	Lysolipid	LC/MS Pos Late	1505	496.34		15061532	21403165		HMDB61702	97961272	122437336	106618312	135516864	166248784	107577608	86050696	115665704	111672112	102516912	87477360	108968544	93551120	80305504	155356080	116431352	125004592	122926328	120949600	160716592	136212368	149768000	111235184	137092368	115752720	132996608	112687008	143394992	143301136	85367824
2-pyrrolidinone	Xenobiotics	Chemical	LC/MS Pos Early	1262	86.06	616-45-5	12025	11530		HMDB02039	638529	1593832	1307202	1108437	900087	695589	1088625	1328892	899195	789427	991533	950960	654087	845903	1223552	1485477	929151	949080	996547	788626	815916	1119679	728993	854140	1077562	1135573	1048804	855245	1043784	1473246
2-stearoyl-GPE (18:0)*	Lipid	Lysolipid	LC/MS Neg	6350	480.31			24769218			820995	1211455	506216	1268476	1731185	534607	648447	1375964	746385	959637	817588	2101262	807517	724408	759386	1045584	1819049	1061191	1112555	1805816	825854	1276497	587151	1209272	1195722	1158034	991109	1418066	839481	423123
3-(3-hydroxyphenyl)propionate	Amino Acid	Phenylalanine and Tyrosine Metabolism	LC/MS Neg	1980	165.056	621-54-5	91	89	C11457	HMDB00375	160499	550352	498765	804219	2213162	725016	2688944	2911180	736804		2061698	523295		168496		264112	262146	3158940		673279	113390	374886	636440	576761	294105	3294865	1621113	2246488		371511
3-(3-hydroxyphenyl)propionate sulfate	Amino Acid	Phenylalanine and Tyrosine Metabolism	LC/MS Neg	1294	245.013	86321-32-6	187488	162993				82579	71489		232960	96522	166954	409035	161207		199138	58692		21098	31823	64941		644724					55966	104497		251705	79595	249683		70165
3-(4-hydroxyphenyl)lactate	Amino Acid	Phenylalanine and Tyrosine Metabolism	LC/MS Neg	1379	181.051	6482-98-0	9378	9010	C03672	HMDB00755	4643349	9021349	9759267	5050217	11245453	6503643	3735704	18827912	5902666	6140157	5105727	12476673	7439888	4055823	7948048	5643576	5978968	12724929	6195966	5177342	9118287	8270226	5070959	7020626	7602405	8304674	4862610	9955988	7419095	4227771
3-(cystein-S-yl)acetaminophen*	Xenobiotics	Drug	LC/MS Pos Early	2420	271.075		5233914	4403253			165153																			28282568			1478924
3-(N-acetyl-L-cystein-S-yl) acetaminophen	Xenobiotics	Drug	LC/MS Neg	2094	311.071	52372-86-8	83967	75765			57448																			5281098			641830
3,4-methyleneheptanoate	Xenobiotics	Food Component/Plant	LC/MS Neg	3807	141.092									352544		199531	98771	724989		342425	235732		103562			394330			188624		291889		172706		974317	363146	353667	508754		162125
3,7-dimethylurate	Xenobiotics	Xanthine Metabolism	LC/MS Neg	1418.2	195.052	13087-49-5	83126	74994	C16360	HMDB01982	32002		94157		27450	37891	40625	47392	49004	21777	152524		32125		100801	33823	158005	168992	51907			109430	95355	60100	40275	71540	48981	101202	58121	71095
3-acetylphenol sulfate	Xenobiotics	Chemical	LC/MS Neg	2477	215.002			16230535			35108		127182		304384		334808	159725	301930		60757		223862		203981		85504	347538		96346		31906	101610	57209	91346	71941	72183	216235
3-aminoisobutyrate	Nucleotide	Pyrimidine Metabolism, Thymine containing	LC/MS Pos Early	2215	104.071	10569-72-9;214139-20-5	64956	58481	C05145	HMDB03911	3494746	5534165	6514309	3667650	2402728	4508275	1375238	6207718	2755219	5730000	5095612	7775416	9852530	2822136	6698414	7051418	4001376	6705824	8898048	7434333	5367552	10036389	7013041	6012843	4018117	6673061	6021598	2911233	11484868	5778228
3-carboxy-4-methyl-5-propyl-2-furanpropanoate (CMPF)	Lipid	Fatty Acid, Dicarboxylate	LC/MS Neg	2840	239.092	86879-39-2	123979	110498		HMDB61112	25633042	9767743	13285544	56633296	10369948	18403956	26863058	46002700	11437919	7103716	27531112	8763359	30242140	31788174	18268032	121740448	5089675	24860906	73969496	996496	9773776	1119081	53529428	71127920	62407308	1194442	4713537	54284784	55246800	29255022
3-hydroxy-2-ethylpropionate	Amino Acid	Leucine, Isoleucine and Valine Metabolism	LC/MS Neg	975	117.056	4374-62-3	188979	164207		HMDB00396	641398	828016	556754	667003	886164	643233	271497	739372	515277	460067	766653	1399976	891679	540932	779237	971723	703816	659034	789435	892855	803177	943557	569914	923732	1284771	623551	415435	1190861	759663	451784
3-hydroxy-3-methylglutarate	Lipid	Mevalonate Metabolism	LC/MS Polar	2700	161.046	503-49-1	1662	4573695	C03761	HMDB00355	1515287	2881921	2133033	2707511	2641297	1716173	2025875	4001230	2420967	1913383	3971208	2849879	3672578	1542966	1938562	5089650	1449606	3463876	1867530	4129272	3215471	2534364	1288171	1961805	6066131	1865090	3282348	5624714	2413006	2427473
3-hydroxy-5-cholestenoic acid	Lipid	Sterol	LC/MS Neg	5398	415.322	6561-58-6					2380733	2352038	1657581	2243258	1683056	1436600	543621	3110181	1718618	2598080	1210972	1491013	2011318	1246035	2613992	1502014	2082848	1598901	3548450	2033084	1578802	1616379	2951179	1754053	2207453	2239135	1690494	1647821	1989224	1066050
3-hydroxybutyrate (BHBA)	Lipid	Ketone Bodies	LC/MS Polar	1443.3	103.04	625-72-9	441	428	C01089	HMDB00357	12316873	7382909	13988609	8205930	13850178	65752796	3720161	11923646	7402222	7486826	9087631	11405332	32118700	3946683	6376158	20769822	10896278	8208158	71817856	134881072	42724260	10429705	37469824	14335705	13757808	8214963	4303742	8798417	16531763	14954582
3-hydroxybutyrylcarnitine (1)	Lipid	Fatty Acid Metabolism(Acyl Carnitine)	LC/MS Pos Early	2400	248.149		53481617			HMDB13127	471588	729072	722237	1193707	1028189	873560	189590	733223	429687	474134	358264	516424	1017415	132827	575632	765817	252744	516097	1928770	1439200	929434	668757	775570	717320	551531	585953	169781	624952	877230	905680
3-hydroxycotinine glucuronide	Xenobiotics	Tobacco Metabolite	LC/MS Neg	1745	367.115	132929-88-5	183115	159230
3-hydroxydecanoate	Lipid	Fatty Acid, Monohydroxy	LC/MS Neg	4634.7	187.134	5561-87-5	26612	24790		HMDB02203	1076028	295804	483258	1228883	1011165	1111733	400054	1750562	872732	871104	280408	535437	1429490	294440	1109745	594085	749580	244233	1626240	2404774	1282349	705433	752825	799275	531470	1052136	503534	1353970	1045054	465706
3-hydroxyhexanoate	Lipid	Fatty Acid, Monohydroxy	LC/MS Neg	1725	131.071	10191-24-9	151492	133518			545775	624658	342242	542207	459658	433107	271229	763111	471406	394872	325027	992431	741758	247819	423371	558340	730287	328225	768629	1265788	686241	563264	419124	611753	514411	518450	212327	974014	426837	453143
3-hydroxyhippurate	Xenobiotics	Benzoate Metabolism	LC/MS Neg	1687	194.046	1637-75-8	450268	396603		HMDB06116	203334	1323458	1435704	1352198	3108651	996767	3332153	3173927	1890039	57311	3464922	1176382	171965	272870	451214	398879	276956	6326712	61259	786029	102573	797620	1245537	1761289	346674	7382901	2408649	3642008	289372	968181
3-hydroxyisobutyrate	Amino Acid	Leucine, Isoleucine and Valine Metabolism	LC/MS Polar	1619	103.04	2068-83-9	87	10140307	C06001	HMDB00336	6715795	6747642	11496511	8076660	9131724	9031322	3821879	16880468	4250108	4962722	11838980	11925380	9772456	4060853	3284727	4799790	5374076	9569113	2708787	15699897	9796894	5249542	5873266	5290863	14396072	6810186	2697868	7979015	9036954	6473565
3-hydroxylaurate	Lipid	Fatty Acid, Monohydroxy	LC/MS Neg	5175	215.165	53941-38-1	94216	85026		HMDB00387	982282	224639	266449	860030	665220	1133479	268475	1161912	726596	577020	145414	336329	1403546	331363	753433	452930	446234	172467	1532355	2073248	1395903	604524	567139	506834	520930	590758	183959	606098	775888	230003
3-hydroxyoctanoate	Lipid	Fatty Acid, Monohydroxy	LC/MS Neg	3446	159.103	88930-08-9	26613	24791		HMDB01954	714824	426778	544705	1069989	705969	670523	259822	1668507	576205	642939	338637	708650	997137	287817	875064	516069	689265	306773	1031559	1389124	845851	745673	582544	800242	346385	1392593	357778	1898741	1070766	472838
3-hydroxypyridine sulfate	Xenobiotics	Chemical	LC/MS Neg	1595.5	173.987	1955-23-3		16232314			190419	787173	7654975	1310788	15113240	674965	12495169	9767504	28662854	119102	2620513	1017226	19394154	412235	15260164	1491607	270874	21606350	1092585	10620698	210198	394402	8763357	3585618	8849070	1644567	612291	17416730	145984	1928223
3-hydroxysebacate	Lipid	Fatty Acid, Monohydroxy	LC/MS Neg	1282	217.108	73141-46-5	3017884	2285525		HMDB00350		74683		120225	83796	112473		83187			78663	112569	84197		39290	102103	63535		138757	250806	112044	161227	78058	50889		155194	80065	163387	141197	100501
3-hydroxystearate	Lipid	Fatty Acid, Monohydroxy	LC/MS Neg	5674	299.259	45261-96-9	5282907	4446034			1681942	826980	1342950	1102265	1716098	1275567	1265182	2557667	1558817	786754	1052769	1181682	1030049	898033	1788038	686989	1405341	92922	918214	1244453	709304	1167890	1404060	1153127	1408930	1687676	789916	874735	917604	1215227
3-indoxyl sulfate	Amino Acid	Tryptophan Metabolism	LC/MS Neg	2222.2	212.002	2642-37-7	10258	9840		HMDB00682	36634608	10471780	54805084	33263844	33316426	14577917	42240596	42941856	37770900	57258308	26948660	29831640	15124932	25548190	59248608	14068065	23558208	25315508	29929880	28765780	17725372	51172080	39133592	38385472	59346060	55607020	36357184	30358198	43367624	8663639
3-methoxycatechol sulfate (1)	Xenobiotics	Benzoate Metabolism	LC/MS Neg	2163	218.997						314907	880504	1646112	639475	1240572	215303	589490	1016026	3274105		156598	3918223	1374801	159202	835448	153477	884195	535477	705475	646978	58147	1183643	763851	368231	153707	589709	911081	738964	3777334	1495666
3-methoxytyrosine	Amino Acid	Phenylalanine and Tyrosine Metabolism	LC/MS Neg	1606	210.077	300-48-1	1670	8948		HMDB01434	78289	99764	89301	53048	96845	68829	50636	96986	62521	80170	72095	104051	93060	58719	74824	80799	67466	97675	99260	81489	68525	75613	72811	61003	80868	91814	82069	93463	112463	69178
3-methyl catechol sulfate (1)	Xenobiotics	Benzoate Metabolism	LC/MS Neg	2790	203.002						73591	236006	2354549	1177193	2597874	229531	3328718	2775404	5398592		1142555	158979	5078758	142329	4856713	627960	243177	6174482	902837	4569476	55884	1086745	4829005	1499651	1760116	1837807	932463	1940625	245755	112389
3-methyl catechol sulfate (2)	Xenobiotics	Benzoate Metabolism	LC/MS Neg	2860	203.002								163399		165337		253075	139503	259881				301677		290251			322784	18273	231476			185751	78292	48201	63985	30087	137979
3-methyl-2-oxobutyrate	Amino Acid	Leucine, Isoleucine and Valine Metabolism	LC/MS Neg	1465	115.04	3715-29-5	49	48	C00141	HMDB00019	7718036	9838553	9007868	9034108	8189985	11003105	2695790	10906170	10214087	7868410	7440484	8233834	12749313	1141863	10247030	9691890	9076522	7309575	12703109	4054456	13737103	10484825	7155555	8693653	13641787	9122947	6181523	9331138	739149	2602529
3-methyl-2-oxovalerate	Amino Acid	Leucine, Isoleucine and Valine Metabolism	LC/MS Neg	2064.2	129.056	1460-34-0;51829-07-3	47	46	C00671	HMDB03736	30394560	28502156	43172360	39718328	37420280	40222836	12121661	57823060	40382072	31543944	38173852	37390888	40532384	14950062	40361880	56511824	36929056	41043480	48601556	26187686	47180348	41501440	28580692	36887636	42363964	59622232	32735840	45478844	22490300	24762196
3-methyladipate	Lipid	Fatty Acid, Dicarboxylate	LC/MS Polar	2865	159.066	3058-01-03	12292	11789		HMDB00555	129739	154198	98840	195900	114875	190180	90262	100368	101331	153316	90060	147342	167526		182419	220782		120156	221729	346005	129446	100501	350049	136591	86845	70666	85040	114312	174651	325466
3-methylglutaconate	Amino Acid	Leucine, Isoleucine and Valine Metabolism	LC/MS Polar	2579.6	143.035	5746-90-7	1551553	1267861		HMDB00522	850503	1124495	1928291	1317721	1360226	1020749	755007	1965100	1145014	2108694	1617255	2763223	1741232	752839	1221333	1002318	2043557	2004925	1744844	1564699	797811	1929799	1630537	1379556	2159109	1964803	2127127	1231398	1655367	1726782
3-methylglutarate/2-methylglutarate	Lipid	Fatty Acid, Dicarboxylate	LC/MS Polar	2832	145.051						208213	280001	174069	237449	274795	178048	114865	225478	190400	121600	239476	248471	420500	148476	273526	199083	199891	165477	207702	413534	202369	173163	177405	208797	181288	126308	289787	164941	208926	323871
3-methylglutarylcarnitine (2)	Amino Acid	Lysine Metabolism	LC/MS Pos Early	2675	290.16		128145	113619		HMDB00552	436046	306937						388846	213857	127657	264171	599678	754118	206892	328376			556583				251992			760474		308098			290641
3-methylhistidine	Amino Acid	Histidine Metabolism	LC/MS Neg	906.3	168.078	368-16-1	64969	58494	C01152	HMDB00479	21054102	7068216	17704350	3701274	9063856	4032771	2333918	33063406	11616700	2648222	49070824	1581375	4278868	5566851	13614463	16434078	1650482	75342760	10998398	2122403	4405041	7288692	11011956	23615616	43262600	25576472	36678044	3226385	3130129	30474640
3-methylxanthine	Xenobiotics	Xanthine Metabolism	LC/MS Neg	1700	165.042	1076-22-8	70639	63805	C16357	HMDB01886	719708	650716	1867815		1225650	2325125	1617865	1596780	775786	963170	1928756	451882	687561		3133559	922961	4968382	5167267	847261	1993110	1001153	1626660	2670391	1137359	614976	860680	1153644	1343422	1820054	1088465
3-phenylpropionate (hydrocinnamate)	Amino Acid	Phenylalanine and Tyrosine Metabolism	LC/MS Neg	2860	149.061	501-52-0	107	10181339	C05629	HMDB00764	556384		906896	120985	1795954	527309	169523	1916487	1994540		924161	375152	404316	832179	815781	1018599	281313	3321204	400669	687882	247908		916611	2246772	470815	488091	166654	2410584	422243	1593469
3-ureidopropionate	Nucleotide	Pyrimidine Metabolism, Uracil containing	LC/MS Pos Early	875	133.061	462-88-4	111	109	C02642	HMDB00026	1632675	1587163	1328248	1802697	659711	1152733	878867	1322469	1126093	906624	915214	1069931	1383957	1032354	1168144	3546374	1008233	984740	1484704	1019804	780896	1813781	1493553	4537563	989144	1704713	1203912	1295368	1228020	1922844
4-acetamidobutanoate	Amino Acid	Polyamine Metabolism	LC/MS Pos Early	1350	146.081	3025-96-5	18189	17180	C02946	HMDB03681	2073896	8685204	5318779	4012658	3370285	3003892	4353886	3632714	3457580	2891813	3889829	6890298	2970329	3109456	6371427	3988165	4496783	6944443	7758525	2754137	3097159	6021167	3651109	3448458	4371890	4486855	6069607	3990586	3394105	8820057
4-acetamidophenol	Xenobiotics	Drug	LC/MS Neg	2173.7	150.056	103-90-2	1983	1906	C06804	HMDB01859	366701													69073						47228368			2981020				238158	19777
4-acetamidophenylglucuronide	Xenobiotics	Drug	LC/MS Neg	1400	326.088	120595-80-4	83944	3239926		HMDB10316	848373	20941					69785							57958		71554		63029		104235216		42043	5727937				105775
4-acetaminophen sulfate	Xenobiotics	Drug	LC/MS Neg	1792	230.013	10066-90-7;32113-41-0	83939	75741	C06804	HMDB59911	1775725	95651			69397		144481							185685		165339		189429		117222976		59715	11579224				674001
4-acetylphenol sulfate	Xenobiotics	Drug	LC/MS Neg	2375	215.002		4684006	3872009				106739	47092	59810	84269		28611	398523	39468		209120		215944	77833	23586	106943	33702	201747				25108		653420			84072	75560	30594	108495
4-allylphenol sulfate	Xenobiotics	Food Component/Plant	LC/MS Neg	3805	213.023						250848	4150585	829931	800330	1217254	5161919	1773768	7129790	103389	383478	294808	732497	1066559	1390317	367585	1535958	2917107	3291453	1345575	128553	242014	450027	540285	3032690	1231126	213893	1182233	2997642	2632368	2577113
4-androsten-3alpha,17alpha-diol monosulfate (2)	Lipid	Steroid	LC/MS Neg	4712	369.174						239707	204216	114856	123253	218275	83569	74576	119687	355915	226312	62260	141683	236521	88048	185427	122618	163334	171252	118811	194924	224943	106913	256993	209155	137636	277859	129718	218364	239611	59445
4-androsten-3alpha,17alpha-diol monosulfate (3)	Lipid	Steroid	LC/MS Neg	5180	369.174						1954695	1702516	1242488	1512150	1712613	1466741	910719	1150232	3392930	1471268	596647	662469	448341	1066770	2039490	1398942	1051493	940012	2677139	122152	1595574	1488459	1345247	406789	2701111	2857972	1048177	864584	1092107	841066
4-androsten-3beta,17beta-diol disulfate (1)	Lipid	Steroid	LC/MS Neg	3740	224.062		10634		C04295	HMDB03818	21929784	26187044	28496364	253416032	61779004	18198936	19551100	30738112	44157984	23159364	19183552	21285124	7382154	23922284	48947424	26913432	11973006	21800668	41810292	5684386	52664996	67106796	29453528	36586840	37656116	123279120	15805646	32674114	29977670	15200197
4-androsten-3beta,17beta-diol disulfate (2)	Lipid	Steroid	LC/MS Neg	4065	224.062		10634		C04295	HMDB03818	8836010	8398342	9391755	13324625	13375556	6578112	6545961	11041879	13389974	11435279	6059848	11935010	4680525	5649107	11619336	9973837	5124057	9956360	9094697	3427357	15907017	13169924	9229809	7818542	10054025	21862032	8491983	9944797	13699366	5572619
4-androsten-3beta,17beta-diol monosulfate (1)	Lipid	Steroid	LC/MS Neg	4500	369.174	521-17-5				HMDB03818	4650370	2214076	3528692	3153863	5072747	3079227	2395485	4186989	6257736	3961942	2867445	895167	1165760	1260433	5098348	2405038	2159634	1628349	4519157	1606954	6719609	3175935	4211083	4081954	2380015	3746937	1473916	2581947	4256119	1277331
4-androsten-3beta,17beta-diol monosulfate (2)	Lipid	Steroid	LC/MS Neg	4500	369.174						469646	290959	627215	2236198	818000	240806	166141	486573	370039	292828	118709	95486	115909	219244	413628	280878	142338	310736	581931	112137	387003	532238	284524	753265	477504	718245	281971	244168	418313	241434
4-cholesten-3-one	Lipid	Sterol	LC/MS Pos Late	2520	385.346	601-57-0	91477	427	C00599	HMDB00921	733149	949169	774307	1088012	1365334	808689	740740	631022	762487	825423	729257	1218030	676500	651145	860846	796284	996686	907826	578435	1041355	874290	1039246	708858	786982	1034703	882660	732244	832860	1056026	773992
4-ethylphenylsulfate	Xenobiotics	Benzoate Metabolism	LC/MS Neg	3580	201.023	123-07-9			C13637		969270	914199	1541627	327944	1365385	1272664	589785	1847898	1147272	610185	2124229	647715	1177838	9484217	928361	32479484	604202	1243273	832096	1356363	193090	724413	769955	2197702	483892	416280	518517	430441	635596	1431695
4-guanidinobutanoate	Amino Acid	Guanidino and Acetamido Metabolism	LC/MS Pos Early	2320	146.092	463-003;463-00-3	500	486	C01035	HMDB03464	1813731	5003414	7499403	2938603	4454609	1297339	3303397	7895429	2722895	1073986	4717822	7045987	1309554	6161636	3123859	2693307	2848505	8439546	2157262	2430642	1434390	2255108	1737649	6058915	3649254	4720583	6864036	3513094	15589450	4453320
4-hydroxychlorothalonil	Xenobiotics	Chemical	LC/MS Neg	4427	244.908	28343-61-5	34217	31530			2535050	2258367	3590737	2472977	3463544	3487427	2589850	4551266	2384764	2884926	1068319	1377321	3975600	1606704	1870059	1901284	2571327	4217068	2749011	3555070	1834872	1068865	3742131	3321032	3955329	2897279	3677939	2072297	3253783	5300558
4-hydroxycoumarin	Xenobiotics	Drug	LC/MS Neg	2470	161.024	1076-38-6	54682930	10254753	C20414		45451		99133		166984	60517		25261	139887		491049	62224	54015	32481	164655	68095	283487	203586	131626	89990		141132	122153	144906		30604		68413	123229	98418
4-hydroxyhippurate	Xenobiotics	Benzoate Metabolism	LC/MS Neg	1475	194.046	2482-25-9	151012	133104		HMDB13678	152218	2404709	1096635	367393	698706	219134	969039	1149840	490164	193590	866347	802705	585954	314014	314868	398157	328509	1309044	199240	1373581	240787	881068	184314	550677	760333	557884	1470987	688698	406776	592569
4-hydroxyphenylpyruvate	Amino Acid	Phenylalanine and Tyrosine Metabolism	LC/MS Neg	1690.1	179.035	156-39-8	979	954	C01179	HMDB00707	86261	413543	105603	101438	145519	76887	82536	913456	127088	362609	233574	215856	490869		350705	414368	311790	367698	335816		187982	180566	99594	202537	461665	91600	329739	159887	82482	92066
4-imidazoleacetate	Amino Acid	Histidine Metabolism	LC/MS Polar	2236	125.036	645-65-8	96215	86856	C02835	HMDB02024	100143	170358	125403	155582	144912	130039		165664	115649	126775	117644	103816	93030	86138	98428	121057	87203	151260	88366	153389	72288	88201	102045	77775	177440		86505	117981	135424	133699
4-methyl-2-oxopentanoate	Amino Acid	Leucine, Isoleucine and Valine Metabolism	LC/MS Neg	2170	129.056	816-66-0	70	69	C00233	HMDB00695	53330464	47678120	66328456	63120716	54187012	63886740	23099140	86409784	65532928	59261104	53016228	53137932	72959160	20393478	71791312	73830648	59991880	48614880	84506800	39706220	81255960	58992600	54280396	62081208	69153464	78839328	47056192	66842892	23858322	35381432
4-methylcatechol sulfate	Xenobiotics	Benzoate Metabolism	LC/MS Neg	2665	203.002						2718768	9091536	23656056	4225085	12802298	1310687	11238536	4289581	10159716	5526079	3011751	2558145	4256451	6345835	8374006	2045127	5604919	15686588	2795865	7636041	2615841	1384277	3889972	33759048	3531518	2801999	8519960	14701999	10647742	4778886
4-vinylguaiacol sulfate	Xenobiotics	Food Component/Plant	LC/MS Neg	3354	229.018						45600	253262	1194553	51375	1703972		531637	1320078	1117603		67961	115062	840857	215425	1075820	169662		2477962	117324	686766		85712	188303	179702	233979	431595	193902	1115280		98068
4-vinylphenol sulfate	Xenobiotics	Benzoate Metabolism	LC/MS Neg	3320	199.007	2628-17-3	6426766	4932200	C05627	HMDB04072	1269954	7881627	20230442	667464	3737628	4433555	2460274	12410398	2233991	3230899	4215384	984170	3654831	1412849	5970638	3192012	1039408	5104829	7001550	2090862	9508804	2898200	4254024	24933508	3041964	5553066	3778513	1884012	15991269	1229175
5,6-dihydrothymine	Nucleotide	Pyrimidine Metabolism, Thymine containing	LC/MS Pos Early	1280	129.066	696-04-8	93556	84456	C00906	HMDB00079	3483811	4000705	4005538	2038867	3472531	3268300	2039755	2561640	3496076	3081323	3640159	2837170	2693462	2579911	4486921	3647904	2706340	2715912	3513630	2533422	2721467	2874675	3777470	3452202	2718339	3274940	3107481	2402454	4036587	3086196
5,6-dihydrouracil	Nucleotide	Pyrimidine Metabolism, Uracil containing	LC/MS Neg	1120	113.036	504-07-4	649	629	C00429	HMDB00076		86144	40277		18778	34039				28181			27535			151270				46230	55558		33194	34392						19968
5-acetylamino-6-amino-3-methyluracil	Xenobiotics	Xanthine Metabolism	LC/MS Polar	1710	197.068	19893-78-8	88299	79659	C16366	HMDB04400	796686	400474	2942534	358880	2658840	1770615	1531269	3887188	1776152	1517867	5750585	3573041	5011519	703518	13764207	886808	1783964	4540594	2058723	12523040	4921582	2874269	3585044	2101272		2474800		2485344	2100313	1141835
5-acetylamino-6-formylamino-3-methyluracil	Xenobiotics	Xanthine Metabolism	LC/MS Pos Early	1160	227.077	85438-96-6	108214	97287	C16365	HMDB11105								231378			391819		393106		1768008					468746	320328	283232				125857
5alpha-androstan-3alpha, 17beta-diol-17-glucosiduronate	Lipid	Steroid	LC/MS Neg	4930	467.265							102543			50407			79591		47603	38744	41451	67501		89414			84175		122272	108487	45110		59909		70229		85830	129634
5alpha-androstan-3alpha,17beta-diol disulfate	Lipid	Steroid	LC/MS Neg	4275	225.07									375035				276609			215172	817677		391978	137068		105684		752871	102698	207140	308748	242633		416407	1299183	829890	992726		485859
5alpha-androstan-3alpha,17beta-diol monosulfate (1)	Lipid	Steroid	LC/MS Neg	4925	371.19						313634	338294	180782	242205	267275	255295	135462	266335	207813	204443	276688		63186	215713	453825	99424	154899	180103	595228		297192	374950	362759		525789	284730	189897	158850	598344	140085
5alpha-androstan-3alpha,17beta-diol monosulfate (2)	Lipid	Steroid	LC/MS Neg	5080	371.19						359364	2321972	163168		745664	64699			2026212	190730	621826	1168038	883371				1929252	1488467	1141755	729535	1583379			921114	405003	2294879	2911297	2365800	215804	517173
5alpha-androstan-3beta,17alpha-diol disulfate	Lipid	Steroid	LC/MS Neg	4215	225.07								241200	78674	218654			601086	1292246		186230	154893	162168	273959	196966			2371314	558975	235632	58605	207748	230045		231463	533014	220025	404466	1522541	1001397
5alpha-androstan-3beta,17beta-diol disulfate	Lipid	Steroid	LC/MS Neg	3880	225.07	571-20-0	242332		C12525	HMDB00493	1633963	6101175	2505774	19192228	5219029	1057049	1187821	2766288	4017688	1387628	3359743	4207430	967432	4537186	3570790	1794658	3451041	5050170	6800666	390642	3849126	5711271	2551110	2042619	6604730	18694116	7505416	5353124	4993049	2695966
5alpha-androstan-3beta,17beta-diol monosulfate (2)	Lipid	Steroid	LC/MS Neg	4685	371.19						148770	209141	101121	111994	173661	89609	55641	174131	140324	48384	174191			156532	202044		36236	118562	338731		150046	86582	247027	68040	207068	222537	101643	89276	343157	87122
5alpha-pregnan-3beta,20alpha-diol disulfate	Lipid	Steroid	LC/MS Neg	3962	239.085						256809	275047	442312	475815	517541	495306	512422	503514	2888133	865826	182081	1336212	278052	690973	430574	204424	437791	343858	1302195		854560	287772	787538	262675	477938	3395260	587116	229374	812940	459371
5alpha-pregnan-3beta,20alpha-diol monosulfate (2)	Lipid	Steroid	LC/MS Neg	5060	399.221						210638	252464	156589	21162	144178	299541	132517	245983	840958	308165	112246	294768	134451	199453	263803	113729	302417	229287	329881	343023	334070	97591	285333	210339	194387	428594	202514	70850	253389	230984
5alpha-pregnan-3beta,20beta-diol monosulfate (1)	Lipid	Steroid	LC/MS Neg	5180	399.221						86992	148418		53393	61061	135437	44730	148056	282122	134726	32783	167139	112479	106576	193772		248551	129722	158136		223426	133403	156557		226123	431299	111841	44166	146138	72675
5-bromotryptophan	Amino Acid	Phenylalanine and Tyrosine Metabolism	LC/MS Neg	3525	280.993		96735	87339			838499	258712	809692	518757	789458	627270	468050	747249	867661	723891	345486	664734	686840	503012	821058	599684	513152	467685	440572	444956	318871	707939	434466	627409	854183	527207	633735	516169	1060626	820032
5-dodecenoate (12:1n7)	Lipid	Medium Chain Fatty Acid	LC/MS Neg	5224	197.155	2430-94-6	5312378	4471803		HMDB00529	2551582	1228548	1411597	2243844	2399465	4913343	925777	2249617	3230274	2206574	1191052	2956993	4403212	695583	3175873	1687851	2314804	517418	5677692	8802334	4702592	1712115	3279208	2191248	1419204	2391499	902088	1958487	2826183	1148989
5-HEPE	Lipid	Eicosanoid	LC/MS Neg	5316	317.212	83952-40-3	6439678	4944072		HMDB05081	1835618	522356	960529	2554373	1969353	506743	1374451	104185	920486		889505	799907		7019477		327596	373400	1662297	328951	1638798	1004632		3361775	790551	401007	2953021	54985	2304115	4491331	3664533
5-HETE	Lipid	Eicosanoid	LC/MS Neg	5382	319.228	73307-52-5	5280733	8038582	C04805	HMDB11134	30584636	9744093	33887848	36702104	40053580	12759266	20789836	2381275	29361876		11985607	17151332		71479632		1351542	6832270	24297196	4998636	71149216	27480232	1005907	35181840	14741213	5925419	43818568		29700382	119050840	46570892
5-hydroxyhexanoate	Lipid	Fatty Acid, Monohydroxy	LC/MS Neg	1267	131.071	44843-89-2	170748	149280		HMDB00525		187248	210161		166964		42740	145253	202093			259033	138067			267457	145059	188469		263226				225314	153441	95008	128041	100027	293330	198344
5-hydroxyindole sulfate	Amino Acid	Tryptophan Metabolism	LC/MS Neg	1928	212.002						69427		67580		81218	25811	48062	146043	159407	79645	59610	49882	57671	96310	78983	46749		64409		30768	26519	76965	37856	89863	111950	125360	46669	89688	80942	28320
5-hydroxyindoleacetate	Amino Acid	Tryptophan Metabolism	LC/MS Neg	1510.2	190.051	54-16-0	1826	1760	C05635	HMDB00763	44938	188811	42560	16019	87984	33619	36079	80256	17546	30470	40522	49476	47558	69069	63274	20326	19472	105684	36992	66133	95208	45852	45890	91799	118180	69407	18200	44199	67476	59250
5-hydroxylysine	Amino Acid	Lysine Metabolism	LC/MS Pos Early	2790	163.108	13204-98-3	1029	1002	C16741	HMDB00450	935408	1136429	11640185	1781061	1539769	815344	412335	3495665	1422094	941699	10261461	2517605	705465	488274	1152286	1061940	981544	2018335	923589	1536049	1058371	1259324	970344	1218458	834927	2265397	1542386	952301	9448466	1211161
5-hydroxymethyl-2-furoic acid	Amino Acid	Phenylalanine and Tyrosine Metabolism	LC/MS Neg	962	141.019	6338-41-6	80642	72827	C20448	HMDB02432		229573	118960	68499	89730			186311	72324			263494	78508		97131			7558431		87210		158838					505130			154375
5-KETE	Lipid	Eicosanoid	LC/MS Neg	5372	317.212	106154-18-1	5283159	1765	C14732	HMDB10217					687340									2259599						1768657									3903994
5-methylthioadenosine (MTA)	Amino Acid	Polyamine Metabolism	LC/MS Pos Early	2752	298.097	2457-80-9	439176	388321	C00170	HMDB01173	222302	151796	313052	233409						224656	402384	383402		134697	185660	244095		308811	146635	166597		377895	292514	242070	188814	267117		261195	340212	228996
5-methyluridine (ribothymidine)	Nucleotide	Pyrimidine Metabolism, Uracil containing	LC/MS Neg	1778.1	257.078	1463-10-1	445408	393058		HMDB00884	421836	636229	584305	341695	687625	342378	372748	872152	430268	397343	544025	502588	463368	412663	512813	730456	472447	909130	579243	261629	613410	547300	445057	530689	542974	587801	592679	579926	563033	539628
5-oxoproline	Amino Acid	Glutathione Metabolism	LC/MS Neg	738.5	128.035	98-79-3	7405	7127	C01879	HMDB00267	55866672	64619960	76281384	66243920	67590264	67155176	52403556	125688104	110397376	43764492	67287040	76776736	64677696	104395248	40804728	71300768	58010012	122475792	57969284	91101664	69336848	49882328	46766616	56356112	72805752	104732944	69922488	81465952	176427904	81569856
6-hydroxyindole sulfate	Xenobiotics	Chemical	LC/MS Neg	2498	212.002						1614308	398035	2234328	1126137	1435686	569164	1701067	1980434	1440116	1957659	1030791	984276	778505	938732	2358308	507254	754142	872269	1327084	1420318	807238	1868978	1767022	1703617	1999907	2031824	1378065	973457	1901749	517074
6-oxopiperidine-2-carboxylate	Amino Acid	Lysine Metabolism	LC/MS Pos Early	1432	144.066	34622-39-4	3014237	2282737			1246065	2546415	5007398	2446121	1681162	1956758	1394606	2422751	1399705	1477294	2443254	2991411	1621248	1639244	2025122	2418968	1376088	5443611	2529642	1230682	967998	1804084	1400755	1169878	1720425	1235978	1875853	1272858	1637857	2804677
7-alpha-hydroxy-3-oxo-4-cholestenoate (7-Hoca)	Lipid	Sterol	LC/MS Neg	5288.1	429.301	115538-85-7	3081085	2338765	C17337	HMDB12458	1514258	2506682	1328290	1109504	1292057	1162802	1206870	1648978	1916229	1739964	1449006	1613844	1429345	775802	1557596	2537698	2019482	1956472	2134407	2196267	2009720	2311279	1612583	2085588	1451786	1863271	1744207	1866902	1577069	847041
7-methylguanine	Nucleotide	Purine Metabolism, Guanine containing	LC/MS Pos Early	2175	166.072	578-76-7	11361	10883	C02242	HMDB00897	3938299	4809000	4473681	3276357	4585264	3243480	2566929	5162938	3588269	3307731	3712626	4611146	4039576	2622867	5395377	4142399	3133577	6140969	4938079	4030842	4013996	5395527	4906532	4616695	3857240	5420462	4282027	3958623	6471895	3453392
7-methylurate	Xenobiotics	Xanthine Metabolism	LC/MS Neg	1138	181.037	612-37-3	69160	62375			947406	196254	679871	164772	857536	510386	431862	750389	439597	388270	1662957	412422	675282	149245	2975996	559651	1822946	2849242		1449139	1017035	1997722	2736662	1165194	313817	478349	616180	1260889	730786
7-methylxanthine	Xenobiotics	Xanthine Metabolism	LC/MS Pos Early	1350	167.056	552-62-5	68374	61660	C16353	HMDB01991	793156	631445	2202126	334392	1675631	1359671	1806808	935603	843621	947856	1779522	570854	738354	231144	3536357	912166	5924028	6199587	802481	2498885	1243454	1911417	3315393	1333562	734079	1120102	1207115	1485447	1656427	1244862
9,10-DiHOME	Lipid	Fatty Acid, Dihydroxy	LC/MS Neg	5180	313.238	263399-34-4	9966640	8142232	C14828	HMDB04704	145299	154342	451194	113061	60466	153579	280955	786044	253608	205752	232224	325169	254347	218753	127848	567510	232622	178117	220725	197224	587297	312669	196979	302344	279811	281738	413646	222473	303696	299361
9-HETE	Lipid	Eicosanoid	LC/MS Neg	5341	319.228		5312978	21169678		HMDB10222	3064893	995399	3676539	5943586	5293444	928810	2661244	440421	2026371			2833736	445198	13072093	283132	262513	736870	2842418	544094	7987368		384168	2143284	1780696		10485550	203846	2359748	18599040	5105163
acesulfame	Xenobiotics	Food Component/Plant	LC/MS Neg	1581	161.987	55589-62-3						50996									3680221		3883128			11631356								21077				81857		815373
acetylcarnitine	Lipid	Fatty Acid Metabolism(Acyl Carnitine)	LC/MS Pos Early	2282	204.123	5080-50-2	1	5406074	C02571	HMDB00201	229191456	341583904	279202816	385974976	390121216	364618144	128134856	383636128	186765488	310710304	180856640	238783360	425461184	94236824	308530048	411983296	148883568	291988864	482229056	423169088	393592224	402265696	360736416	256010896	230551856	306109408	225202784	293892320	273325056	237722032
acisoga	Amino Acid	Polyamine Metabolism	LC/MS Pos Early	1813	185.128	106692-36-8	129397	114601			3681211	2112911	1161136	2275679	2252909	2253573	2350552	1910561	1827675	1499626	4156580	1627710	1540647	2838531	814055	2835325	927633	2378588	3660672	5127538	4529604	762022	1757463	3168304	2147437	3669084	1169113	3152651	1164787	2505656
aconitate [cis or trans]	Energy	TCA Cycle	LC/MS Neg	580	173.009				C00417	HMDB00072	6253683	11400493	7587469	6019291	9789561	6547837	9291787	8867260	6544510	5306388	7276442	13227261	8663703	6714137	4979468	7284068	7643312	13083642	7878619	9481267	6144979	8362540	5799740	6623172	6696290	6857066	7542465	8487684	8825423	8673212
adipate	Lipid	Fatty Acid, Dicarboxylate	LC/MS Polar	3000	145.051	124-04-9	196	191	C06104	HMDB00448	545503	745325	663097	248858	646913	413311	853529	580543	597405	324612	285169	453131	811354	479682	691207	182587	560791	393313	530848	963917	486786	479087	283965	590858	152704	346091	301160	499653	510372	670825
adrenate (22:4n6)	Lipid	Polyunsaturated Fatty Acid (n3 and n6)	LC/MS Neg	5678	331.264	2091-25-0	5497181	4445971	C16527	HMDB02226	21104600	18506076	26387612	37005392	34760176	36463212	30389426	28417986	59686620	32123696	13189153	22970820	31344342	10754095	38588972	23122764	23319968	9717314	50678508	58456804	55153648	27840900	34300132	38678548	81903376	34236616	30219348	37973592	38104736	9389399
alanine	Amino Acid	Alanine and Aspartate Metabolism	LC/MS Pos Early	1700	90.055	56-41-7	5950	5735	C00041	HMDB00161	691365504	1067724800	907168704	880166784	1131453184	696911232	850104768	971027008	982984256	947420736	742856704	1134164608	921849984	848210944	907871424	837104512	818659776	1338499968	725428800	782512832	838316032	1134754176	846981120	783846976	893741248	1031564800	1044510400	881970432	1082241536	815411328
alanylleucine	Peptide	Dipeptide	LC/MS Pos Early	3055	203.139	1638-60-4	259583	227831		HMDB28691		118560	1316294	362850		141060	2327697	422840	612154	628713		387210		855464		761864	507688	9935107	165434	1478968	3546578	594865		269041	521327	431342	808638	888952	4325610	468930
allantoin	Nucleotide	Purine Metabolism, (Hypo)Xanthine/Inosine containing	LC/MS Polar	1672	157.037	97-59-6	204	199	C02350	HMDB00462	3173206	4076132	3414462	3710108	3693414	6152848	4170538	4419012	3292240	2632420	2931061	5385361	3355327	4192004	3026560	3415229	4687490	3106835	2454534	4262950	4065526	2821826	2479010	4846325	3047215	2368095	4515368	3678537	4594400	3204485
alliin	Xenobiotics	Food Component/Plant	LC/MS Pos Early	1470	178.053	556-27-4	87310	78760	C08265	HMDB33592	274930	322435	2428129	4495237	861296		1421855	24370800		1500704	567193	5564927	787593	6185672	903702	23781172	2214282	910752			1304117		1483048	544949	701560	1163710	12754621	488743		1222403
allo-threonine	Amino Acid	Glycine, Serine and Threonine Metabolism	LC/MS Polar	2511.1	118.051	28954-12-3	99289	89699	C05519	HMDB04041	174986	198661	218181	56473	153008	148234	118043	201949	60603	104965	187873	187699	136906	119994	150803	57999	147942	210098	266885	154919	147454	140326	142855	63550	203464	151856	197529	142044	177717	172137
alpha-CEHC	Cofactors and Vitamins	Tocopherol Metabolism	LC/MS Neg	4045	277.145	4072-32-6	9943542	8119154		HMDB01518		34711		200162	135594				63735										116377						247041
alpha-CEHC glucuronide*	Cofactors and Vitamins	Tocopherol Metabolism	LC/MS Neg	2616	453.177	477200-36-5								277491	74598																				146246
alpha-CEHC sulfate	Cofactors and Vitamins	Tocopherol Metabolism	LC/MS Neg	3090	357.101									323915	305373								19458					42926							138436					64962
alpha-hydroxyisocaproate	Amino Acid	Leucine, Isoleucine and Valine Metabolism	LC/MS Neg	1840	131.071	10303-64-7	83697	75520	C03264	HMDB00746	557975	864220	694104	489155	723483	841010	225851	867916	676600	520857	602478	897580	791883	562924	546151	845884	609044	795542	441478	437199	984335	900964	541001	588978	984835	1382592	488058	1174694	611939	418883
alpha-hydroxyisovalerate	Amino Acid	Leucine, Isoleucine and Valine Metabolism	LC/MS Neg	1126	117.056	600-37-3	99823	90190		HMDB00407	4097963	12739664	8842580	6996607	5227580	5137299	1624431	6803228	14387239	2989240	4788082	8625891	6291272	3196719	7470880	4411760	5154984	7481198	7323428	4155502	9931305	14283175	5219459	12308853	6452308	9122444	3046461	8570055	4708991	2496005
alpha-ketoglutarate	Energy	TCA Cycle	LC/MS Polar	2700	145.014	305-72-6;328-50-7;22202-68-2	51	50	C00026	HMDB00208	7905551	7440390	26801504	47989684	23162506	11336160	8920826	16612470	31471270	15816332	21870988	14259514	31081062	3868096	19844146	5966493	15368055	5827300	11780130	11627064	19848728	43232692	10605877	17108300	13173367	14777227	12682635	14981581	4107724	6726708
alpha-tocopherol	Cofactors and Vitamins	Tocopherol Metabolism	LC/MS Pos Late	2522	430.378	59-02-9;10191-41-0	14985	14265	C02477	HMDB01893	296166944	237413648	259334080	376265792	462631232	38095152	238892640	259240064	163477984	125501576	356822048	173646016	320411360	132728816	232909312	297552352	162624144	276330112	426916352	93304352	184992160	273357024	362195520	285183328	264711840	303206496	285642400	114559528	23072232	198297504
andro steroid monosulfate (1)*	Lipid	Steroid	LC/MS Neg	3871	383.153				C04555	HMDB02759	211150	166007	93924	166199	172619	65839	33742	168213	246387	177074	121404	222327	68535	103555	215502	110153	71228	68882	189253	339008	307434	213994	151331	570754	117533	233753	58755	143350	397849	151819
androsterone sulfate	Lipid	Steroid	LC/MS Neg	5022	369.174	2479-86-9	159663	19988780		HMDB02759	14063287	16916908	7257146	8152882	11548612	9417715	5616901	11287702	12770672	7595151	11906871	1454735	3861178	13940858	17661048	6584845	6434870	11181104	24410258	419666	10037682	11656514	8947383	2071944	21030512	11431724	11161994	7395269	20513562	8607121
anthranilate	Amino Acid	Tryptophan Metabolism	LC/MS Pos Early	2606	138.055	118-92-3	227	222	C00108	HMDB01123	640109		1069653	641116	909891	457493	789529	784959	668454	634278		497639		1223186	331435	570315		328454	216917	1227639		519969	1039508	507049	714988	778653	104426	287344	1674930	614963
arabinose	Carbohydrate	Pentose Metabolism	LC/MS Polar	1804.5	195.051	28697-53-2	66308	59687	C00216	HMDB00646	167216	1057825	184551	849184	894980	138964	556860	1062812	497240	909251	569567	234828	829077	415185	782910	217835	547478	92689	87404	348642	78059	536986	104066	233102	1070627		298853	177965	265305	216905
arabitol/xylitol	Carbohydrate	Pentose Metabolism	LC/MS Polar	1932.4	151.061						1143758	2245920	1249434	1110643	1683491	1173932	1081331	1490158	991945	1171288	1107900	1766278	1136628	758287	1850476	1536523	1370044	1902417	1645070	1159796	1092842	1407205	1085320	1967110	1242892	1203644	3188630	977625	1010158	1266024
arabonate/xylonate	Carbohydrate	Pentose Metabolism	LC/MS Polar	2664.6	165.04						23528192	27063102	15299212	19667168	21621276	9986395	10498596	27194360	13398347	19931684	12679694	27373296	22481736	9954482	23799860	28114636	11069097	25099196	19548390	13025198	10400860	13056083	12039208	12850621	27797000	7917661	14894397	23479004	12736256	12952325
arachidate (20:0)	Lipid	Long Chain Fatty Acid	LC/MS Neg	6295	311.296	506-30-9	10467	10035	C06425	HMDB02212	20030424	18732080	30053936	25300602	21627744	23838204	19975116	28111070	15949049	16351515	22102378	28249982	16775875	14456586	20034592	23470908	21652060	15039878	22631340	21479052	40911684	27823388	29785758	24175124	15245329	28039390	21928032	17873234	25332884	23202438
arachidonate (20:4n6)	Lipid	Polyunsaturated Fatty Acid (n3 and n6)	LC/MS Neg	5535	303.233	506-32-1	444899	392692	C00219	HMDB01043	421061504	363514304	428457376	437731456	657049088	369638624	207881824	504416576	453699040	245908160	371437984	408045344	403383264	428572384	323636864	334167552	382288256	316950400	587568512	514633248	732012288	569348736	416196640	730259136	423105504	772819264	619087168	361472320	677562752	347019008
arachidonoylcholine	Lipid	Phospholipid Metabolism	LC/MS Pos Late	1390	390.337						6966672	6354403	5310649	10232590	10575791	9655583	10495819	7085393	8280128	4714392	12390456	6416196	4750958	15053519	5355924	7924255	8120075	3741682	7473851	5497935	4344893	6557929	5003028	10081634	5242979	9316902	8411168	8774288	2683021	8516371
arginine	Amino Acid	Urea cycle; Arginine and Proline Metabolism	LC/MS Pos Early	2825	175.119	1119-34-2	232	227	C00062	HMDB00517	1341407488	1421589248	2156433664	1499315968	1576596096	1044809728	1497968128	1717933952	1799496832	2248195328	959004672	1746614656	1333286144	1118265088	1496532736	1765712640	1732704640	3276511488	1630456192	1988951296	2332897792	1981299328	1585408384	1756157952	1712310912	2119542272	2076064768	1573246464	2483431680	1739878016
argininosuccinate	Amino Acid	Urea cycle; Arginine and Proline Metabolism	LC/MS Pos Early	2745	291.13	156637-58-0	16950;828	805	C03406	HMDB00052	134548	226320	338993		263900		130636	419364	261854		203076	249006			102951	229406	162888	767706	161569	272815	186168	329189	85505	225291	251497	281528	343969		182245	246400
asparagine	Amino Acid	Alanine and Aspartate Metabolism	LC/MS Pos Early	1225	133.061	70-47-3	6267	6031	C00152	HMDB00168	257436768	348985728	290614240	226257952	275426688	317658400	304951072	444381056	354740384	390343392	206526304	423493792	335529056	233037136	315078560	392682624	295286816	663703680	268407584	279003680	386849184	319395232	282723904	275047456	362077248	372561056	452833312	361711904	371592032	272423168
aspartate	Amino Acid	Alanine and Aspartate Metabolism	LC/MS Pos Early	1165	134.045	56-84-8	5960	5745	C00049	HMDB00191	187774288	128145544	234801152	181265536	155245792	132023648	157080032	174111376	199291088	173600800	119177416	195162064	146693792	185750800	200010864	179517472	158406032	288574848	164038464	196140080	242933712	195556656	298399808	160789408	174978176	261025360	156328784	168273440	332867360	176715280
azelate (nonanedioate)	Lipid	Fatty Acid, Dicarboxylate	LC/MS Neg	1276	187.098	123-99-9	2266	2179	C08261	HMDB00784	232838	867537	563286	617180	508394	220358	339220	749624	236653	249345	341709	590978	355145	388860	248571	389762	181430	552273	147652	352220	436474	566529	187336	230634	510892	518749	602498	331361	546301	396593
azithromycin	Xenobiotics	Drug	LC/MS Pos Late	918	749.516	83905-01-5	2269	2182
behenoyl dihydrosphingomyelin (d18:0/22:0)*	Lipid	Sphingolipid Metabolism	LC/MS Pos Late	3150	789.684			24846880			11097929	13642214	14297599	9371529	28103800	10721673	12028611	13652271	13726966	19673700	8952861	16193420	15225300	8379490	22392422	8930981	13285532	10650973	14014608	21578416	28736504	39878624	7731343	11661232	26023774	27179504	8350482	21590820	19908684	11817864
behenoyl sphingomyelin (d18:1/22:0)*	Lipid	Sphingolipid Metabolism	LC/MS Pos Late	3083	787.669						571054976	493328576	536243168	310462784	590954624	446980768	501761216	551611008	508512384	506032672	480884992	612441984	559201088	393142528	610216960	474946816	570994240	568257408	495444480	597437632	623730176	605418688	431185312	486066688	599846528	483861664	498755424	637067008	634034624	431676256
benzoate	Xenobiotics	Benzoate Metabolism	LC/MS Neg	1750	121.029	65-85-0	243	238	C00180	HMDB01870	4943984	5892753	4224957	4984819	5288656	4280297	4638760	4945023	5519193	3640215	6591356	6255354	3738702	6118726	4520516	5904726	6171649	6098185	4067843	6538470	7785730	5490076	5200187	4581136		6102754	2947139		5066925	5492957
beta-alanine	Nucleotide	Pyrimidine Metabolism, Uracil containing	LC/MS Pos Early	1905	90.055	56-41-7;107-95-9	239	234	C00099	HMDB00056	17386340	18353326	28814536	27845334	18455806	12589942	16015727	48506088	14325828	16429419	55424600	28427216	14527953	16929948	20089452	18921800	9142833	180969232	16197055	11723749	15067036	25103784	22799682	20546856	24532244	54020224	93177304	10681686	38279592	77755680
beta-citrylglutamate	Amino Acid	Glutamate Metabolism	LC/MS Pos Early	900	322.077	73590-26-8		19992713			218407	289632	236020	347841	280855	373415	163354	424912	225297	292232	299508	624907	256721	170494	380409	233186	126793	539136	194100	245353	258015	277009	252866	260405	272422	406263	272364	349908	409911	402953
beta-hydroxyisovalerate	Amino Acid	Leucine, Isoleucine and Valine Metabolism	LC/MS Neg	1027	117.056	625-08-1	69362	62571		HMDB00754	1535628	1264610	1454897	1210401	1418837	1073653	438001	2029377	1033474	604791	1745291	2674046	1794551	899151	1089902	1355413	1623365	1923907	1386685	1328487	1605084	1567630	722317	2035645	2202737	1744283	814370	1451416	1124752	678791
betaine	Amino Acid	Glycine, Serine and Threonine Metabolism	LC/MS Pos Early	1064	118.086	107-43-7	247	24219951173	C00719	HMDB00043	993943488	1495706112	1130380416	944927360	1024338368	763425536	631502528	1411269248	1170093568	1204963584	1311505920	1107044608	1021617216	905439488	1006154432	1824086528	954696704	1351250304	1051687488	1024464640	1000709952	1170352256	1145415808	1284868864	1272425600	1139993472	1357314048	947872064	1170279680	1082529792
betonicine	Xenobiotics	Food Component/Plant	LC/MS Pos Early	1012	160.097	515-25-3	164642	144333	C08269	HMDB29412	936048		5197672	648541	4090015	643475	9073976	3850538	692886	756259		1523658	892974	970693	1578860	4204110	1470288	2273184		646128	140341312	4057213	764851	2338099		996042	1609226		1910562
bilirubin (E,E)*	Cofactors and Vitamins	Hemoglobin and Porphyrin Metabolism	LC/MS Neg	4294	583.256	114-25-0	5315454	4474753			1095898	4465271	846803	2879506	2639412	1194823	1013266	2028674	1839857	3187143	5005631	1648992	1688269	779928	2123198	3593247	2618522	1937369	2212698	887473	4844532	2108016	1239648	1233750	2677208	1999188	1202885	1580542	595810	1740132
bilirubin (E,Z or Z,E)*	Cofactors and Vitamins	Hemoglobin and Porphyrin Metabolism	LC/MS Pos Late	1270	585.271		5799469	4705847			646026	2300821						712524		2007754	491657				1479264	1033757	390309		953350					755268	1410919
bilirubin (Z,Z)	Cofactors and Vitamins	Hemoglobin and Porphyrin Metabolism	LC/MS Pos Late	1840	585.271	635-65-4	5280352	4444055	C00486	HMDB00054	41218032	108981720	28022124	26878556	45300540	6262539	16508582	47157420	46079948	82842312	38891600	26035186	49704120	5214505	65432728	60949168	26142780	29400648	46934540	12810356	19773082	42144924	35285256	42361680	67244656	35337600	42043296	32019804	1539986	36890176
biliverdin	Cofactors and Vitamins	Hemoglobin and Porphyrin Metabolism	LC/MS Pos Late	1016	583.255	55482-27-4;55482-27-4	5353439	10628548	C00500	HMDB01008	944626	3854809	862430	3443069	2889430	2564106	746099	1177997	1075741	4524045	4198603	1330385	1860091		1391859	2656850	1282812	962478	1144893	1273198	2118729	800273	1060389	1127171	1576674	772187	667172	1596670	639583	2269040
butyrylcarnitine	Lipid	Fatty Acid Metabolism (also BCAA Metabolism)	LC/MS Pos Early	2860	232.154	25576-40-3	439829	184820	C02862	HMDB02013	1759465	2700004	1778587	2166972	6435885	895325	1897962	3698928	2866132	5525358	1530706	3475077	3188663		3654229	2847019	2529559	3059618	16654320	4308477	2613787	7466185	2873529	2282541	3212528	2760814	1916711	2437716	502354	436794
caffeic acid sulfate	Xenobiotics	Xanthine Metabolism	LC/MS Polar	1307	258.992			30777608		HMDB41708		360416	1157855				184633		2050574			56915	1536896		847656	223973	123430	1370713		964917			466621	161598	284821	83698		744600	93627	390061
caffeine	Xenobiotics	Xanthine Metabolism	LC/MS Pos Early	2106	195.088	58-08-2	2519	2424	C07481	HMDB01847	10942334	1721656	156124656	89306584	153680784	14110995	54725008	157914336	13317296	9287458	134418688	9347046	166877712	23393978	270919168	22317272	15534645	194748096	20049564	125004816	60298936	123498248	168525696	49462720	40312408	358736800	1828197	152943392	93703312	17401668
campesterol	Lipid	Sterol	LC/MS Pos Late	2873	383.367	474-62-4	173183	151215	C01789	HMDB02869	244001		347064		204734		141665	260735		219395	259917	102143		91224	246099	146642	157252	504876		160211	169893	149007		84924	371926	221196	364320	119772	161005
caprate (10:0)	Lipid	Medium Chain Fatty Acid	LC/MS Neg	5090.7	171.139	112-37-8	2969	2863	C01571	HMDB00511	12352334	5054958	7072099	18077824	15815598	11140715	14382215	25012196	48981448	6957120	5760154	33689524	22755382	6098411	18581990	7668990	20975968	4593079	10960643	38624276	19024306	13030016	11771496	19817064	6291567	10080214	2730357	8123079	7739308	6912909
caprylate (8:0)	Lipid	Medium Chain Fatty Acid	LC/MS Neg	4362	143.108	124-07-2	379	370	C06423	HMDB00482			2504328	2762951	3316736		3447674	8046372	10176643		3890630	8598435	3497574		2341446		3775464		2202607	2914104	2297703	3198630	8584164	3363884		4332202		3849983		1714614
carboxyibuprofen	Xenobiotics	Drug	LC/MS Neg	1920	235.098	15935-54-3	10444113	8619532																								515801
carnitine	Lipid	Carnitine Metabolism	LC/MS Pos Early	1978	162.112	461-05-2	10917	10455	C00318	HMDB00062	1435682688	1895942656	2153961472	1892313472	2108979840	1244953728	1182665600	1896741120	1723043456	2061744256	1358170496	1968988288	2048155392	1056692096	1729877760	1855603200	1018796096	1848039680	1629829632	1426917248	1303499392	1949301632	1821075072	1749722752	1576661760	1983910784	1674321664	1516928384	2408088320	1624186624
catechol sulfate	Xenobiotics	Benzoate Metabolism	LC/MS Neg	1906	188.986	4918-96-1	3083879	2341024	C00090	HMDB59724	5993124	8895085	16737424	7826807	28717328	5347255	31796758	28893166	35629240	2373323	19452544	7822178	25678472	6287521	25052566	7577629	14163716	146041600	6890014	21936914	2632997	4548426	26438162	21198768	14486168	24129436	11942279	34350696	7454187	14317840
C-glycosyltryptophan	Amino Acid	Tryptophan Metabolism	LC/MS Neg	1777	365.135	180509-18-6	10981970	9157171			276051	305750	235306	160035	285834	192591	165946	243056	214368	236706	220762	341918	235469	204832	274371	351460	215084	292381	285707	258122	239632	315688	254914	247396	216691	260909	224060	283334	266131	235942
chenodeoxycholate	Lipid	Primary Bile Acid Metabolism	LC/MS Neg	5264	391.285	474-24-9;474-25-9	10133		C02528	HMDB00518	2698689	2739134	2071927	4868130	5663564	2472985	1563797	19267052	2654131	2580162	2018742	2286821	3938693	3086217	2627890	6012075	8108938	3575427	2891299	4492914	4086113	26346720	2661755	2917374	5531667	11826254	7265883	4520907	3200023	2628513
chiro-inositol	Lipid	Inositol Metabolism	LC/MS Polar	3191.2	225.062	643-12-9		10254647	C19891	HMDB34220		1444371			429650		1019024	3217533			3014881			64396	126775	2654135			650949			1635502		803649	554346		967269	1528525		2501775
cholate	Lipid	Primary Bile Acid Metabolism	LC/MS Neg	5165	407.28	81-25-4	221493		C00695	HMDB00619	546312	347289	154569	914666	11619105	2339304	106991	13853945	442322	481662	448572	716663	240005	2179743	256806	2468975	4026670	254153	175843	160672	352541	21561126	236891	711643	2425763	6218762	4982547	870158	788965	1440520
cholesterol	Lipid	Sterol	LC/MS Pos Late	2707	369.352	57-88-5	11025495	4937803	C00187	HMDB00067	291952864	305540992	326672256	141225984	274510048	137788416	236232672	226440736	149826176	544173184	218413088	396036320	280195968	166836192	436426496	176954320	396531232	336005472	228512336	284761024	278863904	317345728	228006928	264195104	353171840	284091392	680554752	276691168	279803136	290835200
choline	Lipid	Phospholipid Metabolism	LC/MS Pos Early	1961	104.107	67-48-1	305	149278	C00114	HMDB00097	370887008	400216960	408853568	491702560	541783616	378461664	399405376	694470400	468867264	388309376	439526752	484430752	426784736	478579776	415457088	446462912	464726240	497306688	438466688	455402752	440891008	503442816	317100192	471806368	461277088	564928192	530735072	445608672	544382656	438475680
choline phosphate	Lipid	Phospholipid Metabolism	LC/MS Pos Early	700	184.073	72556-74-2	1014	119298	C00588	HMDB01565	3620949	4643701	4166382	4051697	4663785	3400061	3878515	4474296	4182913	3492491	4356006	3513125	4298225	4647921	3848118	2725420	5199190	6686319	2892881	4116571	3631251	3871643	2721082	4266405	3736911	3776281	3797589	5209550	3603891	4476109
cinnamoylglycine	Xenobiotics	Food Component/Plant	LC/MS Neg	3127	204.067	16534-24-0	709625	618829		HMDB11621	149625		192438	67772	727535	510261		315041	302117	60513	348248	176766	167392	212808	315618	699122	30618	1103305	628814	529019	104260	47531	789353	487430	74350	79014	35355	444330	136414	735798
cis-4-decenoyl carnitine	Lipid	Fatty Acid Metabolism(Acyl Carnitine)	LC/MS Pos Late	1057	314.233	98930-66-6					14233296	12457603	10445940	19598636	7860415	5620972	2792135	10686940	2809459	15292047	3798272	6598020	13449699	2060233	10810790	18176248	5058592	9444136	24732444	19403248	11267397	11031094	14507772	4896487	16272737	13927206	6616529	14900614	15092226	8166802
citraconate/glutaconate	Energy	TCA Cycle	LC/MS Polar	2600	129.019						5134441	5378746	21803032	8108222	21432696	4209680	10116244	18024906	52728520	5030196	5846588	5368325	34501236	3790149	39388660	8075248	3519889	26208088	4089136	58128072	2629972	3297947	25367960	11686913	15502190	7878660	4041001	16783052	3175822	2850276
citrate	Energy	TCA Cycle	LC/MS Neg	582	191.02	77-92-9	311	305	C00158	HMDB00094	81996120	119244416	59738128	67320904	98918680	90917288	80451240	99942208	71710208	64753876	63110160	103501376	115317576	74173696	65354832	77767616	65888452	92662792	118369376	82594184	82633920	80501224	47691640	73256208	75319096	72909896	98865024	100308928	97680968	103850720
citrulline	Amino Acid	Urea cycle; Arginine and Proline Metabolism	LC/MS Pos Early	1520	176.103	372-75-8	9750	810	C00327	HMDB00904	531177472	561452224	600220160	418520288	421118752	458547520	328548288	428138016	427629440	530542944	415741664	478067264	509433920	504775296	575049856	570945536	577199104	716722240	531866144	617860416	519259168	489396800	444902176	654435200	502552992	452833088	543124160	470315008	454920416	463633632
cortisol	Lipid	Steroid	LC/MS Neg	4713.2	361.202	50-23-7	5754		C00735	HMDB00063	1576995	1167372	940379	1506195	1628104	287685	1156796	1076780	1455004	1521057	462677	641808	2235387	1234183	2139470	555330	236959	709159	548233	1857555	891642	1061927	2052560	811949	1457613	543655	490263	1537200	654248	1371775
cortisone	Lipid	Steroid	LC/MS Neg	4572.5	359.186	53-06-5	222786	361685	C00762	HMDB02802	389534	460212	318121	304207	437908	129529	208888	248143	468762	474885	122861	208161	431755	240296	480621	248563	76208	200029	168482	424616	292449	224939	524408	292862	467166	240466	186445	357377	308953	321230
cotinine	Xenobiotics	Tobacco Metabolite	LC/MS Pos Early	2213	177.102	486-56-6	854019	746405		HMDB01046								815874											11792336					462968	1710357			189169
cotinine N-oxide	Xenobiotics	Tobacco Metabolite	LC/MS Pos Early	1377	193.097	36508-80-2	9815514	7991264		HMDB01411																			137504
creatine	Amino Acid	Creatine Metabolism	LC/MS Pos Early	1947	132.077	57-00-1	586	566	C00300	HMDB00064	447819200	350576352	1965122816	695393216	1132315392	385342816	450028992	1490321408	587506240	979147200	516670272	628338688	492679392	464696896	540796032	332037632	501443680	802263552	535108832	703343424	710480256	455569120	699304128	626373184	935429312	611640320	1207706624	334248576	982559424	1101775616
creatinine	Amino Acid	Creatine Metabolism	LC/MS Pos Early	2055	114.066	60-27-5	588	568	C00791	HMDB00562	835707200	995772032	908039872	904996480	932826944	729082240	655359360	1120369408	853555584	816748224	990120832	995818688	1076652416	743180288	959119296	864385536	767541056	1320815104	918361152	904096960	918368576	981293120	934591680	830161728	843888896	866555712	975292800	948458560	1182796544	829166848
cystathionine	Amino Acid	Methionine, Cysteine, SAM and Taurine Metabolism	LC/MS Pos Early	2270	223.075	535-34-2	439258	811	C02291	HMDB00099	282946		991636	855805	355469	1141192		2272965	189125	238259	1113544			391233		2958338	588314	48412352		629793	173410	591647			723404	640555		536618	1765075	371127
cysteine	Amino Acid	Methionine, Cysteine, SAM and Taurine Metabolism	LC/MS Pos Early	1488	122.027	52-90-4;56-89-3	5862	5653	C00097	HMDB00574	1676161	2207870	1162717	1636640	2583757	1270474	876639	2114498	1554095	1660260	906696	1552443	2466647	684172	3285980	1482114	1366879	1360435	2781467	1707968	1813719	2177686	1634720	1504975	1927697	1662629	1517891	1803726	1064570	1033051
cysteine s-sulfate	Amino Acid	Methionine, Cysteine, SAM and Taurine Metabolism	LC/MS Pos Early	565	201.984	1637-71-4	115015	102939	C05824	HMDB00731	1787917	880229	1718546	1162325	1966263	1746810	949676	1878032	1496383	2653052	653319	1131311	1016783	1123721	4324813	1093271	834447	1229565	1473889	1729296	2215123	2020267	2762786	1663520	919852	1528059	1190057	1115969	1554703	1013481
cysteine sulfinic acid	Amino Acid	Methionine, Cysteine, SAM and Taurine Metabolism	LC/MS Pos Early	597	154.017	207121-48-0	109	107	C00606	HMDB00996	1607595	1215617	1627686	1093927	1316018	1680104	792125	1872111	1497456	1845156	462031	1091756	844221	945063	2250381	1868739	888368	1757945	1800540	1716667	1379418	1315782	2410247	1245305	1172219	1981808	1460997	1193436	1753636	1419275
cysteinylglycine	Amino Acid	Glutathione Metabolism	LC/MS Pos Early	2132	179.048	19246-18-5	439498	58762	C01419	HMDB00078	205280	266511	192333	261006	247075								266565	63707	357828				319355		262415	368465			194660	119112		237947	165547
cystine	Amino Acid	Methionine, Cysteine, SAM and Taurine Metabolism	LC/MS Pos Early	2000	241.031	56-89-3	67678	575	C00491	HMDB00192	10073433	2579745	3948857	8853511	3608105	7019264	3853685	4523424	5633789	4428600	2505943	2162961	4813742	2448638	5979229	10251389	5976720	5130225	6326347	6914885	7106742	3757334	6069023	3382445	4134888	3086843	3955233	4665854	1861623	5276084
cytidine	Nucleotide	Pyrimidine Metabolism, Cytidine containing	LC/MS Neg	1325	242.078	65-46-3	6175	5940	C00475	HMDB00089		50659		21756	26710							51046	27712		71752		42349	42254	42813	50091	62171	70159	40108	45240		58348	41819	34394	57173	22461
decanoylcarnitine	Lipid	Fatty Acid Metabolism(Acyl Carnitine)	LC/MS Pos Late	1130	316.248	1492-27-9	10245190	8420677		HMDB00651	7847724	5354119	4580483	6738050	2779704	2187739	840859	2212655	1981871	5832276	1180042	2924218	9263357	513304	4664243	6983305	2418911	1883550	13005510	12601936	5557903	4025012	6457347	2836305	3932075	5421851	905249	5551889	7333663	1766547
dehydroisoandrosterone sulfate (DHEA-S)	Lipid	Steroid	LC/MS Neg	4745	367.158	651-48-9	12594	12074	C04555	HMDB01032	56747052	32294638	45086496	25750768	53001908	41269180	30745576	54270108	93011936	53146708	40749748	12089368	21008048	24503654	67482208	36155036	29937860	31115704	55680536	13872484	71642056	37203340	44454152	43874220	36611132	42738120	26136162	34514600	55949344	28987884
deoxycarnitine	Lipid	Carnitine Metabolism	LC/MS Pos Early	2052	146.118	6249-56-5	134	705	C01181	HMDB01161	37316816	43416664	50882520	36348108	36030424	27615660	21249902	45522052	32227032	30056970	31349228	43811208	44705932	26258980	44199708	40402852	30094642	57921692	33657404	21308168	29067224	36671976	43924764	41741512	33122044	37620944	43542760	34266424	52958024	31928612
deoxycholate	Lipid	Secondary Bile Acid Metabolism	LC/MS Neg	5294	391.285	83-44-3	222528	389318	C04483	HMDB00626	2903081	6058363	4477440	2536709	5647888	3245882	6868047	8438544	6939776	4900465	1568952	5992997	3938279	3794298	3650575	6987165	9646281	9248674	1937936	4270989	4363948	9927103	4845202	2217382	8402483	6579952	20553020	7400719	2835547	2243278
desmethylnaproxen	Xenobiotics	Drug	LC/MS Neg	3045	215.071	52079-10-4		18640362				4292446																				1942092
desmethylnaproxen sulfate	Xenobiotics	Drug	LC/MS Neg	2276	295.028		184679	160559				50614632																				23125298
diacylglycerol (12:0/18:1, 14:0/16:1, 16:0/14:1) [2]*	Lipid	Diacylglycerol	LC/MS Pos Late	2716	556.494							99531		538307	959297		553078	176967		213142		1263532					242887	188374		386228		597573		57448		644744
diacylglycerol (14:0/18:1, 16:0/16:1) [1]*	Lipid	Diacylglycerol	LC/MS Pos Late	3057	584.525							235502	101039	923309	782852	180698	498653	196852	102646	1228843		1064861			206202		478618		192092	380636		971787		231656		862328		254057	383016
diacylglycerol (14:0/18:1, 16:0/16:1) [2]*	Lipid	Diacylglycerol	LC/MS Pos Late	3183	584.525									962701	644803	101171	296915		165999	998898		1167075	123116		110555	128944	237452		136361	581914		659968		254552		441107		210578	282671
diacylglycerol (16:1/18:2 [2], 16:0/18:3 [1])*	Lipid	Diacylglycerol	LC/MS Pos Late	2733	608.525						183599	431788		1920800	1237863	391146	464975	573965	120621	1443645	170328	922645	201172	204328	131788	818047	127536	482606	993377	867922	115492	878694	128403	95650	109476	830514	190503	698004	942489	17394
dihomo-linoleate (20:2n6)	Lipid	Polyunsaturated Fatty Acid (n3 and n6)	LC/MS Neg	5730	307.264	2091-39-6	6439848	4944228	C16525	HMDB05060	18533636	12520515	18670754	33777408	32506822	41789624	8126358	37471352	16380506	33404942	16426968	26846774	37933728	11790905	24735400	25556612	16897244	9067174	61290728	68514528	66239660	26741182	38851620	25076112	23260374	33115956	18088262	16884726	48944256	17781456
dihomo-linolenate (20:3n3 or n6)	Lipid	Polyunsaturated Fatty Acid (n3 and n6)	LC/MS Neg	5596	305.249	17046-59-2	5280581	4471954	C03242	HMDB02925	71993592	51993728	98054040	71901328	109885760	59995384	36155620	98540864	66150080	77424432	49878320	90523888	73440656	46482392	60438500	51828508	51534228	52133548	76696184	131093080	94215504	115651416	70219304	94287856	67621160	95769872	126040432	55697788	135551472	58602576
dihomo-linolenoyl-choline	Lipid	Phospholipid Metabolism	LC/MS Pos Late	1424	392.352						2287366	1744815	3048142	2288494	3253262	3276745	3648003	2289734	2215901	2325675	3299239	2557396	1389725	3196501	2148460	1694461	1959739	1293360	1559045	2154023	716231	2756408	1441158	2437282	1337479	2244213	2638684	1997531	1194435	2647133
dihydroferulic acid	Xenobiotics	Food Component/Plant	LC/MS Neg	1928	195.066	1135-23-5	14340	13701			14815	141195	92316	404748	388695		131408	437184	135864	57146	166313	129462	99000		106226	136815	99428	536851		425943	54826	166441	230655	139279	229639	1645275	116952	278562	34114	72028
dihydroorotate	Nucleotide	Pyrimidine Metabolism, Orotate containing	LC/MS Polar	1910	157.025	155-54-4	648	628	C00337	HMDB03349	375129	247395		114541	596642		165443		423221	645715	298470	238983	363776		706268	412333	213279		238043	276953	85248	191200	280319	150725	315631		268079	71349		268640
dimethyl sulfone	Xenobiotics	Chemical	LC/MS Pos Early	832	95.0161	67-71-0	6213	5978	C11142	HMDB04983	540123	655348	1064951	583500	1091828	619846	1008036	7094621	809506	2388210	200609040	17361892	16034072	3039604	2223837	1127215	542261	3834279	787499	543413	664542	881673	461967	1682181	1642494	796199	768999	931239	1240169	1586673
dimethylarginine (SDMA + ADMA)	Amino Acid	Urea cycle; Arginine and Proline Metabolism	LC/MS Pos Early	2850	203.15	102783-24-4	123831	110375	C03626	HMDB01539	56234084	64822716	56281224	43943032	66122984	38951452	32109776	65196436	63657296	75098376	46187896	63086952	72127280	33013266	66150204	78248248	53187640	67262448	50151112	91354736	68134816	65840996	52587204	56262984	61437844	62373824	63145308	60467248	79333400	52978824
dimethylglycine	Amino Acid	Glycine, Serine and Threonine Metabolism	LC/MS Pos Early	1104	104.071	1118-68-9	673	653	C01026	HMDB00092	28965512	46699964	66911088	46980020	35425276	32847460	21494128	56193980	38657696	37437244	55892832	59627496	45028456	29640940	39716260	31565294	27916092	48905528	48640952	39672840	35655304	37432788	37294632	35615096	33720280	77784992	51531708	26977780	46699456	48317736
docosadienoate (22:2n6)	Lipid	Polyunsaturated Fatty Acid (n3 and n6)	LC/MS Neg	6034	335.296	7370-49-2	5282807	4445934	C16533	HMDB61714	787303	352023	604889	1368021	1196688	1154337	269924	1061703	675324	1079838	573242	763455	1088000	462783	856472	952461	577845	311460	1627919	1850566	1677850	836569	1325819	827760	749391	1350896	398638	532323	1143788	588844
docosadioate	Lipid	Fatty Acid, Dicarboxylate	LC/MS Neg	5291.8	369.301	505-56-6	244872	214170			277606		216873	305036	213801	134586	112263	682692	256010	208624	284826	259207		104434	347218	271476	342218	357229	141900	140869	860695	248236		293857	259397	429854	574881	175457	187305	95381
docosahexaenoate (DHA; 22:6n3)	Lipid	Polyunsaturated Fatty Acid (n3 and n6)	LC/MS Neg	5525	327.233	6217-54-5	445580	393183	C06429	HMDB02183	147479904	96962672	82253360	143389104	136510592	148224896	57813984	127679456	77925200	56650780	86995008	65136240	188729184	121255688	83027784	170001088	48553492	74254200	226895808	63478984	130847784	55175280	116206008	179738496	165958496	77848816	81299448	104075872	177222768	123630128
docosahexaenoylcholine	Lipid	Phospholipid Metabolism	LC/MS Pos Late	1378	414.337						2643601	1729890	1033692	3220596	2250953	3222346	3289290	2056879	1582236	940752	3012097	1120222	2290716	4054728	1458424	4332354	1183508	1230203	2600126	583705	557262	738452	1188717	2612631	2656676	1043673	1411023	2717449	833654	3373294
docosapentaenoate (n3 DPA; 22:5n3)	Lipid	Polyunsaturated Fatty Acid (n3 and n6)	LC/MS Neg	5571	329.249	2234-74-4	6441454		C16513	HMDB01976	32225486	16343211	17663618	33899616	33636452	27456348	8445890	30129730	14481110	15234617	14152826	18727378	37050976	18744100	18813364	25511060	13788789	12724553	61446160	47385472	57368676	30873482	32445738	27865364	22823208	37834036	25704406	20340112	35256376	19069386
docosapentaenoate (n6 DPA; 22:5n6)	Lipid	Polyunsaturated Fatty Acid (n3 and n6)	LC/MS Neg	5624.5	329.249	25182-74-5	6441454	4945614	C16513	HMDB01976	19227586	11881518	19268012	21058430	23613776	22858916	8514915	18734520	23384710	17585808	12847792	16864566	17716332	10873367	19102774	8870419	16552976	9615649	28235756	27567420	26651212	23474338	19121608	18639988	13725332	22222908	34032980	12568166	19507468	12715606
docosatrienoate (22:3n3)	Lipid	Polyunsaturated Fatty Acid (n3 and n6)	LC/MS Neg	5823	333.28	59708-86-0	5312556	4471981	C16534	HMDB02823	184516		479101	533238	728192	574935		564330		862152			548146					187337	275015	1180516	843867	703412	511943	513176		454435	432098		675924	496179
dodecanedioate	Lipid	Fatty Acid, Dicarboxylate	LC/MS Neg	2990	229.145	693-23-2	12736	12213	C02678	HMDB00623	386091	372124	670290	1080422	635902	821114	532103	930098	791603	405862	349726	701713	506675	237025	589575	515409	514650	459942	742185	1484330	457928	814258	587654	518057	204925	567142	824992	415148	594360	649695
dopamine sulfate (2)	Amino Acid	Phenylalanine and Tyrosine Metabolism	LC/MS Neg	1556.2	232.028						130840	4621936	407093	153464	249634	70800	253681	432689	174974	58948	394126	232448	169888	121950	83524	397906	145561	531338	138965	57231	123212	139433	81388	178535	1119217	230128	357022	138829	157041	573563
DSGEGDFXAEGGGVR*	Peptide	Fibrinogen Cleavage Peptide	LC/MS Neg	2535	731.317			21403111			1038110	126358	164953			137491	125969		153866	329827	176413	128546	42993		96713	284083	263071	190713	47789	156548	150345	82768	336895	194353	53592	131374	105392	71643	183229	144854
ectoine	Xenobiotics	Chemical	LC/MS Pos Early	1980	143.082	96702-03-3	126041	112069	C06231		6968144	1853020	3915041	1096588	368163	932889	746776	5804100		283840	10994906	2699921	739068	634649	2890032	2885814	1399935	12860248	1486008	407529	1453110	1816162	2767324	10463453	9188422	5790956	26911206	1457517	940241	10517679
eicosanodioate	Lipid	Fatty Acid, Dicarboxylate	LC/MS Neg	5200.9	341.27	2424-92-2	75502	68030			1066858	526238	692794	1035436	880757	263299	708492	1127434	689014	720291	773312	1046058	539765	472219	1532907	774573	952738	1007612	666650	539320	2024968	548666	686168	779520	1406860	1121952	1003194	418237	689894	587711
eicosapentaenoate (EPA; 20:5n3)	Lipid	Polyunsaturated Fatty Acid (n3 and n6)	LC/MS Neg	5450	301.217	10-2005-9;10417-94-4	446284	393682	C06428	HMDB01999	40985700	24955826	22208268	62055196	59832224	30653654	19680964	38128832	20408840	15002064	37788464	22561074	37623936	83067528	29955566	73106160	25817624	48288748	76256704	28071742	49573600	48644920	78289640	68201952	49047024	95420312	32664868	39769360	60880732	59226936
eicosenoate (20:1)	Lipid	Long Chain Fatty Acid	LC/MS Neg	5950	309.28		5282768	4445895		HMDB02231	24800940	14693265	30005482	51604664	37937236	61976200	8730843	46268020	19623088	34309992	24822888	33688504	45388544	11279509	30245332	44759884	23594212	8374309	81553880	79353960	97518944	31711064	80197848	30375410	22820088	34564048	14827766	20328184	58098660	26196472
epiandrosterone sulfate	Lipid	Steroid	LC/MS Neg	4855	369.174	22229-22-7		21403101	C07635	HMDB00365	5654628	7615819	3936262	2702426	4637414	4393948	2125927	6262241	8060000	2704673	6363658	921412	1675813	6976920	6780571	3625946	2559345	5588447	12140510	435163	4047154	3529803	5721344	2161229	7954484	6545276	4905890	3659603	10048232	4394784
ergothioneine	Xenobiotics	Food Component/Plant	LC/MS Pos Early	850	230.096	58511-63-0	3032311	2297320	C05570	HMDB03045	6482596	10405048	10968756	13175436	10245005	6507532	9477500	20548234	8911121	7682791	4046647	6238232	12000284	4246764	9161066	6913278	13109949	9318895	9265037	6820355	25152556	9127577	7297070	11110470	9305035	11794283	10166161	12920020	5090878	5213515
erucate (22:1n9)	Lipid	Long Chain Fatty Acid	LC/MS Neg	6355.6	337.311	112-86-7	5281116	7924	C08316	HMDB02068	3793972	2327348	4726674	5940370	5005570	13772917	1807640	5576758	2324031	2522461	3212368	6457624	3988703	1669799	8010058	5054569	2012641	2091292	6974815	4225870	6446437	4399905	19041912	4381801	2202174	4091709	1561122	3532392	3492311	4924351
erythritol	Xenobiotics	Food Component/Plant	LC/MS Polar	1491	167.056	149-32-6	222285	13835932	C00503	HMDB02994	808823	2142825	1205842	988886	1462617	798803	1134843	1654471	1527942	1479037	1011497	1798764	1291123	756847	1653840	1199938	1515618	2000362	1400120	1849119	1112011	1785846	845187	1001085	1295891	1337559	2232144	1636254	992756	1361578
erythronate*	Carbohydrate	Aminosugar Metabolism	LC/MS Polar	2186	135.03	88759-55-1	2781043	2061231		HMDB00613	132699568	242927088	117484088	150618320	144760000	135621184	131671320	165131168	139157664	177276720	158095280	174981712	168466240	94345520	128933768	138769856	107899184	174201088	167679456	161937408	103500672	166480256	116844248	109067256	238343728	126571008	143800960	175594736	126186464	133315976
ethyl glucuronide	Xenobiotics	Chemical	LC/MS Neg	793	221.067	17685-04-0	152226	134174									136694									1029032								2104978
ethylmalonate	Amino Acid	Leucine, Isoleucine and Valine Metabolism	LC/MS Polar	2785	131.035	601-75-2	11756	11263		HMDB00622	4540173	6537115	7039334	7216560	9739774	4273257	4715137	10263136	11196949	7032462	4208797	7584601	6521367	2778815	7221727	6899683	8583252	6951656	40625824	17103106	5743116	9668817	8120010	8647557	5882475	7253334	7288216	5472422	5607222	6403928
etiocholanolone glucuronide	Lipid	Steroid	LC/MS Neg	4915	465.249	3602-09-03					247422	846839	570859	385401	422479	305050	159178	260392	716932	313745	513967	175149	215120	257455	273721	785436	149771	558703	256190	172472	322075	213390	1261645	226223	505348	393653	160281	462786	305141	190395
eugenol sulfate	Xenobiotics	Food Component/Plant	LC/MS Neg	3782	243.033	95480-60-7	180632	157181			22243	479235	548315	156853	275425			1728945		275646	611057	176272	138485	49371	108937	452226	38463	815723	111745		37775	88105	70659	59360	265835	161770	124861	60652	221265	650999
ferulic acid 4-sulfate	Xenobiotics	Food Component/Plant	LC/MS Neg	1225	273.007	86321-29-1	6305574	4878542		HMDB29200		537996	149097	116468	227598		409075	674709	182539		43106	79955	431385	136740	249702	141765	48089	930034		467139			54967	120169	46609	226499	169907	642068	73218	194620
fructose	Carbohydrate	Fructose, Mannose and Galactose Metabolism	LC/MS Polar	2022.2	225.062	57-48-7	5984	5764	C00095	HMDB00660	11950389	20061712	19598516	23000172	26680770	13285577	23561992	24866520	17336614	23466884	10450830	15815464	25456124	8360711	19338936	26076636	12671612	16862168	25273428	19822624	20323092	12420022	19616140	13536149	22084518	14573047	15244027	28565792	12655076	17237780
fumarate	Energy	TCA Cycle	LC/MS Polar	3084	115.004	100-17-8	444972	10197150	C00122	HMDB00134	1042297	1578327	1146450	1012449	2006639	1001458	1255879	1439067	1561930	1432914	1159221	1457030	1063522	878476	1484730	905503	1249659	1097077	1143369	1466214	911633	1019690	994884	982124	1258822	1131123	1065498	1209977	827674	1271984
galactitol (dulcitol)	Carbohydrate	Fructose, Mannose and Galactose Metabolism	LC/MS Polar	2309.7	181.072	608-66-2	11850	11357	C01697	HMDB00107	179798	375894	318343	238944	181078	206220	313538	633456	251828	211998	219434	308090	254761	218115	250883	315354	349272	520650	351580	317271	134324	271355	146751	239048	160458	157259	622643	244972	240610	1533979
galactonate	Carbohydrate	Fructose, Mannose and Galactose Metabolism	LC/MS Polar	3085	195.051	299-28-5	128869	114198	C00880	HMDB00565	861295	7751696	6507017	352946		4118501	2852796	9139604	3491263	4148825	1454988	3342406	8788004	444893	2738120	613972	5565557	2251661	2006924	993979	251788	4913952	3428827	2792599	3386693	2005170	4829777	3072199		7375449
gamma-CEHC	Cofactors and Vitamins	Tocopherol Metabolism	LC/MS Neg	3843	263.129	178167-75-4	133098	117455		HMDB01931	939683	741720	675548	330788	620531	327165	300314	1223839	612733	1386398	268977	456444	468964	331852	1193406	309953	643038	976756	665659	188350	984637	407555	295017	513476	1032714	375701	799462	900172	697065	726222
gamma-CEHC glucuronide*	Cofactors and Vitamins	Tocopherol Metabolism	LC/MS Neg	2500	439.161						36697	33213						31222		68556		19715			53645		28706	112407	29835		87445				57398			55537	52242
gamma-glutamyl-2-aminobutyrate	Peptide	Gamma-glutamyl Amino Acid	LC/MS Pos Early	2380	233.113			21403151			3382625		2729553		2473932		1006663	1103915	2848077	573702	1007573	1905290	918551	1113176	551127	2521083	692789	508523	534046	3547321	951948	865664	1716165	2028274	1499622	2165572	300490	2582015	2210374	2845353
gamma-glutamylalanine	Peptide	Gamma-glutamyl Amino Acid	LC/MS Pos Early	1986	219.098	5875-41-2	440103	389104		HMDB29142	17070400	15444098	13138046	1310961	21578772	1924890	16923968	8698466	26579048	11262079	11852391	21838928	11191077	12966388	10474125	16053049	15111715	18636672	10922442	15490330	8825324	11818858	15074908	12656728	10957217	18075672	13966448	16391477	10575129	20710842
gamma-glutamyl-alpha-lysine	Peptide	Gamma-glutamyl Amino Acid	LC/MS Pos Early	2784	276.155		65254	58747			16283865	10931233	36836240	5160629	19696096	9415508	14282920	14238664	29920192	11016184	13072233	15807584	11601691	15067640	9124660	16183316	11845099	23020856	13043865	21580656	13159825	15276997	16565965	13338542	9741371	28985568	12393609	18988156	30248028	35266280
gamma-glutamyl-epsilon-lysine	Peptide	Gamma-glutamyl Amino Acid	LC/MS Pos Early	2717	276.155	17105-15-6	7015684;7015685	5378717		HMDB03869	10487572	7333558	24331086	2068500	13252445	7465182	7753425	13632861	18255784	7979079	11258712	12793774	8266967	10690183	7111250	10998401	7255933	19329912	9836519	11610828	8239322	11531577	10459636	11415849	7291876	19550914	10358943	10508217	23861622	29264350
gamma-glutamylglutamate	Peptide	Gamma-glutamyl Amino Acid	LC/MS Pos Early	1775	277.103	1116-22-9	92865	83831	C05282	HMDB11737	7255980	3551841	30093532	4108894	10429134	4464616	9574705	11980640	38121880	2829877	15414167	8886481	3249624	15036973	3751732	6444599	7272829	10166457	6105647	19359440	13250984	8574014	7800401	8810356	6276708	16563480	5804292	20708192	49200980	21040442
gamma-glutamylglutamine	Peptide	Gamma-glutamyl Amino Acid	LC/MS Pos Early	1430	276.119	10148-81-9	150914	133013	C05283	HMDB11738	117240120	92049416	53541572	929356	69384832	30909520	91148912	82351328	97520264	85780320	47389580	125066528	78077040	34517352	77744792	118579904	115699816	85333216	74203496	95784400	64420540	44467288	85997968	91000584	70340104	87051168	104936080	92065760	30390260	116330592
gamma-glutamylglycine	Peptide	Gamma-glutamyl Amino Acid	LC/MS Pos Early	1535	205.082	1948-29-4	165527	145071		HMDB11667	69897112	41572352	58899848	12654717	54360196	28798342	49186200	33927164	84095272	32986890	33740328	61244300	33388788	55060608	33285436	53294136	48749476	45773572	33597552	73116832	43943360	46091236	63987284	34707884	28616074	53842592	47740396	61287104	53407216	63841928
gamma-glutamylhistidine	Peptide	Gamma-glutamyl Amino Acid	LC/MS Pos Early	2740	285.119	37460-15-4	7017195	5380197			6750772	5080283	12749461	5434325	7978773	5992154	5563011	6001374	16640792	3675109	5559711	6394793	3716700	8603459	4425743	5358960	5821361	8706962	4919271	8093192	5946057	6981898	6044770	5077763	4727038	12902011	5586615	10190198	14914117	10116374
gamma-glutamylisoleucine*	Peptide	Gamma-glutamyl Amino Acid	LC/MS Pos Early	2940	261.144		14253342	21403145		HMDB11170	4884833	2798901	21663000	5748053	7044116	3295573	3338569	4853216	12633771	1533913	8073991	7287480	2188864	8007544	1899783	6108001	4538466	10701600	2890378	7790596	5357653	5319836	4794359	3764812	3213004	11658054	3664433	9970385	21049780	12088016
gamma-glutamylleucine	Peptide	Gamma-glutamyl Amino Acid	LC/MS Pos Early	2991	261.144	2566-39-4	151023	133115		HMDB11171	9875163	6369297	33452256	8824125	13485970	6254720	7502566	10093218	22478480	4327696	13906860	14038570	5200608	14270845	5269634	11108887	8955766	20108596	6936847	14074416	11435616	11210536	11232622	7498210	7456698	21408610	7696067	17055054	33008808	21260866
gamma-glutamylmethionine	Peptide	Gamma-glutamyl Amino Acid	LC/MS Pos Early	2640	279.101	17663-87-5	7009567	5373147		HMDB29155	4608879	3475328	7505574	731554	6745134	1109269	3449368	3869382	9425359	3558649	3619277	6290886	2871654	2727811	2743233	5384585	4806629	8883496	3484457	5892712	3845898	3201368	4439495	4161148	4123203	7215398	5150764	6900529	3991176	8952698
gamma-glutamylphenylalanine	Peptide	Gamma-glutamyl Amino Acid	LC/MS Pos Early	2992	295.129	7432-24-8	111299	99868		HMDB00594	1331144	1040126	4413725	2103470	2100645	831432	1302488	2341189	3913891	1021256	2344607	2506305	1188516	2359816	1133783	1302366	1623262	2504727	1113011	2157025	2979483	2302262	1747163	1509899	1192163	3263147	2125980	2659351	4925883	2431128
gamma-glutamylserine	Peptide	Gamma-glutamyl Amino Acid	LC/MS Pos Early	1351	235.092	5875-35-4		18691889			9726590	5741201	14793255	2299720	7708821	4262515	6340435	8870749	14779780	6073935	5674521	9760712	8216246	9715830	6599917	9267752	9454932	10381112	7424716	11706501	11264183	8869403	10418029	7963341	6806757	14102606	8227942	11239411	16458892	13032364
gamma-glutamylthreonine	Peptide	Gamma-glutamyl Amino Acid	LC/MS Pos Early	1750	249.108	5652-48-2		21403107		HMDB29159	4609092	3035494	11948851	6008731	5983242	4121858	2842919	4722216	11398352	3909808	4027202	6927157	3306256	8234631	3748948	4883121	4268721	8908866	3846138	7769878	4043474	4532107	4831179	4102294	4935538	8685298	4301213	6034803	12797790	7125263
gamma-glutamyltryptophan	Peptide	Gamma-glutamyl Amino Acid	LC/MS Neg	1960	332.125	66471-20-3	3989307	2302065		HMDB29160	38895	59565	121677	46581	57802	48160		79513	96239	31301	47421	89016	62564		54518	103097		123997	61356	44411	48588	59854	49899	23337	33688	75426	52967	81514	111144	86674
gamma-glutamyltyrosine	Peptide	Gamma-glutamyl Amino Acid	LC/MS Neg	1240	309.109	7432-23-7	94340	85142		HMDB11741	306663	287013	952085	316235	446735	270675	186635	484045	612477	263084	523316	607336	324754	466715	273954	452376	364694	723496	275539	304081	319119	383054	259651	321217	298965	663007	234123	510907	869498	426891
gamma-glutamylvaline	Peptide	Gamma-glutamyl Amino Acid	LC/MS Pos Early	2700	247.129	2746-34-1	7015683			HMDB11172	30795946	17278716	94097040	27968588	39153228	19058948	19550730	20189406	65986652	8808342	36048628	33628880	14136268	38679544	12038803	25869892	21652864	48737080	14548121	39873700	30344624	27595324	28809376	18641356	22904868	46285456	14125249	47097168	88292704	46808688
gamma-tocopherol/beta-tocopherol	Cofactors and Vitamins	Tocopherol Metabolism	LC/MS Pos Late	2384	416.364						50236620	26386854	50060256	8103475	29478360	15084468	24863208	41804436	13204081	23690140	19976904	35355304	11662271	14958399	33368526	24089460	38935456	51074300	17020068	31608856	25835270	47255272	41891276	32322342	9182978	45196928	31070784	23535672	21984368	19170980
gentisate	Amino Acid	Phenylalanine and Tyrosine Metabolism	LC/MS Polar	905	153.019	490-79-9	3469	3350	C00628	HMDB00152	129388	254780	249884	127962	431008	102940	341090	371615	678767	164672	430402	181524	439934	101099	489976	138970	179866	571121	104991	1820395	38967	171502	250692	468842	482949	163853	299480	415188	149517	128620
gluconate	Xenobiotics	Food Component/Plant	LC/MS Polar	2922	195.051	527-07-1	10690	10240	C00257	HMDB00625	1738931	6915503	3370892		3143137	2152649	3200923	5099786	1440760	3392039	2822580	5486840		1675413	2403584	3299672	3973531	1832670	2702883	1543295	1971717	2701502	4436504	3488789	3160563	2451669	5182663	3238809	2592584	3559979
glucose	Carbohydrate	Glycolysis, Gluconeogenesis, and Pyruvate Metabolism	LC/MS Polar	2342	225.062	50-99-7	79025	71358	C00031	HMDB00122	532003584	494264384	676425216	756450624	721730304	516906304	462685344	795376640	682116864	852459328	556569280	673299008	665089984	353454912	676503232	642809664	718311616	621027456	589807936	813570688	658127040	618614592	730835264	641704384	764304000	691103360	678538752	701093440	629401856	556582080
glucuronate	Carbohydrate	Aminosugar Metabolism	LC/MS Polar	3233.3	193.035	207300-70-7	444791	58552	C00191	HMDB00127	5543116	22625100	6402151	7891382	7449616	4040524	6854158	8196310	5529525	6920597	9537528	7889490	4911888	3311605	7583784	7219167	6389877	9260618	4500616	12490829	6900510	16399641	8655160	6044859	7190471	6613463	6301710	5325835	6034020	5797439
glutamate	Amino Acid	Glutamate Metabolism	LC/MS Pos Early	1500	148.06	56-86-0	611	591	C00025	HMDB00148	1017266112	777101888	2804258048	2739459840	1570441728	861205184	1033154496	1415674112	2186857728	858447680	1430935808	1193984640	883666496	1823282688	1134974208	959671744	1026483328	1419728384	1132779776	1456452096	1390608768	1757332224	1346252416	1315215104	1182017536	1932036736	1006552512	1602981248	3310114816	1547172224
glutamate, gamma-methyl ester	Amino Acid	Glutamate Metabolism	LC/MS Pos Early	2170	162.076	1499-55-4	68662	66546			1033653	1534274	1374041	638317	1088497	1116037	843638	1274529	1201110	1180006	824982	1248562	866966		1698442	1178044	1573193	1132361	1519952	1056715	995110	1628953	1541760	1347883	933724	2085900	1547695	769018	728031	962896
glutamine	Amino Acid	Glutamate Metabolism	LC/MS Pos Early	1291	147.076	56-85-9	5961	5746	C00064	HMDB00641	2241483008	2781727488	1514078464	261634976	2057752704	2074344960	1962922496	3029019136	2001403776	3045897216	1315021312	2920635648	2961084928	834072576	2831893504	2738668032	2579878400	2818619136	2159378432	2085330432	2178340864	2219330304	2239385856	2290116096	2237117440	2428210944	2934940672	2211084032	1152571264	1832539264
glutaminylleucine	Peptide	Dipeptide	LC/MS Pos Early	3009	260.16			16568303					380830			99152	627810	289207	295567	337728						223224		2043110		510287	1026119	304533		136641	218782	173014	87027	587245	490344
glutarate (pentanedioate)	Amino Acid	Lysine Metabolism	LC/MS Polar	2900	131.035	110-94-1	743	3618533	C00489	HMDB00661	916685	3202011	1214547	808499	1521996	1172273	3556529	922007	465616	755578	755304	2125653	706702	742125	850553	505099	1389292	998458	652398	1204793	843495	3071793	817062	2217921	1232736	1935841	2115867	715846	1421980	625357
glutarylcarnitine (C5)	Amino Acid	Lysine Metabolism	LC/MS Pos Early	2393	276.144	102636-82-8	71464488	21403175		HMDB13130	1319396	2429469	582883	1610109	1354203	932706	583459	1746630	1025052	1233889	1326874	760422	1368752	899505	2124517	1924112	1116604	2380479	992422	1594433	1213261	1015091	922784	985730	1430381	1120575	871338	1769893	1251394	797893
glycerate	Carbohydrate	Glycolysis, Gluconeogenesis, and Pyruvate Metabolism	LC/MS Polar	2070.4	105.019	600-19-1	752	732	C00258	HMDB00139	21379332	36302656	16934780	59227528	41609940	20072576	24629860	52152844	48164980	28816516	94676392	25123104	55293432	35319864	10035623	59148884	7309438	19908932	23163034	31812052	26641384	12908215	37337552	13147452	64844416	33917492	22044036	61598220	54625736	32342182
glycerol	Lipid	Glycerolipid Metabolism	LC/MS Neg	758	91.0401	56-81-5	753	733	C00116	HMDB00131	3058578	1950550	3419251	4372299	3598249	2445516	2539235	4940332	2291773	2821797	3455427	4756809	6608442	2323894	3496573	4238908	2903222	2241481	4130748	5823012	6516175	3977734	4371085	2596064	2330899	3786542	2371282	4879455	5531375	1965362
glycerol 3-phosphate	Lipid	Glycerolipid Metabolism	LC/MS Pos Early	580	173.021	29849-82-9	754	734	C00093	HMDB00126	1642470	2717270	1294305	2661211	3795024	2299633	3342819	2614434	2094736	1474971	2342541	2267155	2531401	3534457	2129262	1770219	4218307	2997570	2311704	2035037	2139025	2369546	1177179	1813316	1655057	2504011	2979005	2352295	2129862	1660825
glycerophosphoethanolamine	Lipid	Phospholipid Metabolism	LC/MS Pos Early	659	216.063	33049-08-0	123874	110410	C01233	HMDB00114	15094372	10648993	14128924	11748744	16572146	8656895	13517396	20525952	10632456	11295476	12936849	23054332	13786722	17977296	11579550	13557135	16953116	17909124	13125992	11793698	15169365	11230388	15543128	17662496	11659768	18458716	13776287	12802517	17941128	11417280
glycerophosphoglycerol	Lipid	Glycerolipid Metabolism	LC/MS Polar	2430	245.043		439964	388990	C03274		52956	292608		144370	228509	234337	530597	173621	86319	260520	87201	613672	60448	26636	218525	73289	348793	94008	64654	61866	25434	473246	201275	269260	53207	277898	270972	60628
glycerophosphoinositol*	Lipid	Phospholipid Metabolism	LC/MS Polar	3850	333.059	16824-65-0					6839526	9595212	8060944	7573376	12015265	9205020	9794571	8398661	8917412	12169849	8263399	13412305	7346356	5268763	6375224	5538055	8568235	5029110	5457875	7827868	5187723	12700408	5772741	8664754	7956995	7566064	9848246	6321998	3557976	4898861
glycerophosphorylcholine (GPC)	Lipid	Phospholipid Metabolism	LC/MS Pos Early	672	258.11	28319-77-9	71920	571409	C00670	HMDB00086	555056832	486832128	427586624	425579264	724032512	388640384	501345088	638007552	560682816	504509952	480991008	1072452288	599117120	457685120	506621088	452758912	668883392	444519104	572912192	530124128	456329568	632979008	651058304	599711232	436375616	512019968	650302784	488118272	837591232	474118496
glycine	Amino Acid	Glycine, Serine and Threonine Metabolism	LC/MS Pos Early	1375	76.0393	56-40-6	750	730	C00037	HMDB00123	223750896	257305408	249614016	203332560	230425936	197861776	169029264	261338560	253450016	283077824	176077312	259671664	242829072	194297664	274673472	259484176	230531968	316020000	228286240	253599264	230447952	262615888	254214144	212574368	216805840	239382416	349545824	217664560	257382816	184957632
glycochenodeoxycholate	Lipid	Primary Bile Acid Metabolism	LC/MS Neg	5236.1	448.307	16564-43-5	12544		C05466	HMDB00637	4348243	7854362	6794561	8554757	5705186	954066	7783448	16808466	16975720	2768439	3721910	11120535	4860205	3999518	6397497	5106028	5946959	11437910	1634807	2526701	6813016	55366476	4563837	5552948	2874120	28910554	14041211	6814088	11781649	4963095
glycochenodeoxycholate glucuronide (1)	Lipid	Primary Bile Acid Metabolism	LC/MS Neg	4806	311.666						61690	351704	730169	517820	125947	60385	140441	357732	481972		146111	2432029	45318	101672	482321	924821	153420	1168800				1339769	621836	75220	270048	1135867	447659	194091	256442
glycochenodeoxycholate sulfate	Lipid	Primary Bile Acid Metabolism	LC/MS Neg	4820	263.628						438719	1007990	621623	2340314	297793		100270	570421	777137	831315	321983	1059407	112537	321276	1027934	570978	345282	613864	88141		575148	3001975	532027	310043		2411274		272258	772437	120570
glycocholate	Lipid	Primary Bile Acid Metabolism	LC/MS Neg	5163	464.302	475-31-0;863-57-0	10140	9734	C01921	HMDB00138	859420	1993880	896025	2421592	1403899	375198	2113185	2540408	6026818	1255125	880907	2056996	1316745	1007551	2846230	846635	703079	2261596	557365	774178	1917755	28238014	1540722	2844135	675478	6861275	2621868	1646566	3304670	1121913
glycocholenate sulfate*	Lipid	Secondary Bile Acid Metabolism	LC/MS Neg	4750	254.623						3668472	3382774	3335062	6315209	5361869	2043339	2329671	4164072	2726903	5533027	1867188	8829521	3088939	3031686	3212658	4990376	4059719	4118709	2563462	1122504	3001108	6185464	5397466	1786069	3177962	9437724	4803155	4845403	3055170	2165495
glycodeoxycholate	Lipid	Secondary Bile Acid Metabolism	LC/MS Neg	5281	448.307	360-65-6	3035026		C05464	HMDB00631	890776	4709535	7694726	1569985	1929275	590200	6633948	4623149	17912216	1872279	1089123	7709301	4330377	2191328	3385007	4044020	3428179	14113499	800286	1565255	3431712	20130500	4753023	2853338	3174899		15970519	5341011	5072484	2141390
glycodeoxycholate sulfate	Lipid	Secondary Bile Acid Metabolism	LC/MS Neg	4875	263.628						346779	1332863	2155690		186312	347329	453070		2956997	810824	406051	4254354	337222	598853	1488295	4252860	866566	2806438			994450	1206329	1227788	225794	391670	1882580	457815	1249780	624150	484083
glycohyocholate	Lipid	Secondary Bile Acid Metabolism	LC/MS Neg	5020	464.302						29030	155661	54253	116180				127580	233077	134231		120729		40933	151221	103608	93225	58485			82513	547402	36514	73550		323470	102819	62762	168362
glycolithocholate	Lipid	Secondary Bile Acid Metabolism	LC/MS Neg	5357.1	432.312	474-74-8	115245	103116	C15557	HMDB00698		302063	344191		103358		571752	229616	301837			125130	159786	263428			51172	918936					87887	56912		57463	619033	136673	105725	515336
glycolithocholate sulfate*	Lipid	Secondary Bile Acid Metabolism	LC/MS Neg	5011	255.631	15324-64-8	72222	65188	C11301	HMDB02639	1358890	7046661	8739042	1307179	1035335	3114668	4770061	4355657	6362459	2676610	980363	4964683	2721731	3818370	3259969	7720322	1035159	25313726	4199968	3578038	3007154	585387	8658368	3027026	811070	3028579	3276100	2096717	2827139	5988053
glycosyl-N-palmitoyl-sphingosine	Lipid	Sphingolipid Metabolism	LC/MS Pos Late	2623	700.572						20565640	14211813	17199310	7702435	17142234	10827620	10398346	15126789	14694348	14945237	10684711	23495060	17305410	11733173	20663452	11790521	15419556	20145260	10158102	22651376	18779242	14586307	14347330	19404584	21873020	19665108	11368109	18418368	16298172	11880076
glycosyl-N-stearoyl-sphingosine	Lipid	Sphingolipid Metabolism	LC/MS Pos Late	3053	728.604						2485237	1315822	1942383	989582	2343047	1485071	1452623	1785712	2169091	1780778	1632490	2598022	2185281	1578466	2897304	1433444	2217394	2245441	1245479	3075388	2781155	3033077	1497896	2111993	2733508	1485736	1570612	2455539	2225447	1633530
glycoursodeoxycholate	Lipid	Secondary Bile Acid Metabolism	LC/MS Neg	5033	448.307	64480-66-6	12310288	19973534		HMDB00708	583973	1776071	1051949	3305546	2480054	326259	471255	2177463	1665278	1569795	571188	728262	519258	425780	1161282	640866	4395882	787963	390519	232001	1462512	17654784	1093452	398155	389375	3394971	3005868	768790	1058192	518211
glycylleucine	Peptide	Dipeptide	LC/MS Pos Early	3059	189.123	869-19-2	92843	83812	C02155	HMDB00759		126507	238215	1738243		124304	491556	348234	227263		55308	343033		317062		428299		2484942	364333	223297	1652405	411434			375940	969033	663080	90279	2884386	394796
glycylvaline	Peptide	Dipeptide	LC/MS Pos Early	2734	175.108	1963-21-9	97417	2006926		HMDB28854	26214366	30003946	48081792	39627480	37645884	20157782	21510232	16499440	28684376	42890528	29182748	56317356	50239268	28892900	81209560	34487052	25011116	31357594	40984412	40956784	58286344	60979948	68204688	38109240	47291688	58399172	48819936	37338880	46808376	15412509
guaifenesin	Xenobiotics	Drug	LC/MS Pos Early	2656	199.096	93-14-1	3516	3396	D00337	HMDB04998
guanidine	Amino Acid	Polyamine Metabolism	LC/MS Pos Early	2027	119.104	50-01-1	3520	3400	C17349	HMDB01842	3232487							6269805		15056867					992476
guanidinoacetate	Amino Acid	Creatine Metabolism	LC/MS Pos Early	1937	118.061	352-97-6	763	743	C00581	HMDB00128	37800392	48970540	49272836	27899676	45533976	31426724	25842068	43796736	42505732	41311804	34588712	28933984	57278432	31732200	40981016	36959760	33213136	69114824	34305112	44363488	44009348	31222588	50395356	44578956	29206270	48101848	41753816	36853916	57605196	35551224
guanidinosuccinate	Amino Acid	Guanidino and Acetamido Metabolism	LC/MS Polar	3550	174.052	6133-30-8	97856	88329	C03139	HMDB03157	141986	90682	61774		65828	126528	51679	182095		82890	145802	123797	55002	59396	47862	94200	105633	117018	64409	83067	134375	64943	67091	96914	172551	30628	144390	72029	61172	147809
guanosine	Nucleotide	Purine Metabolism, Guanine containing	LC/MS Neg	1662	282.084	118-00-3	6802	6544	C00387	HMDB00133	1113300	67724	291965		140803		100988		644933	1368441	477126	147873		101513	665284	1374424	716898		781895	197765	51595		46106	2270616	417073	61143	207743	214067		536215
gulonate*	Cofactors and Vitamins	Ascorbate and Aldarate Metabolism	LC/MS Polar	2750	195.051	20246-53-1	9794176	7969943		HMDB03290	5885064	6842648	5834819	5912916	5709601	3289083	2795980	7472363	4537969	7970405	4028381	7870221	7175401	2563237	6917935	7272818	4279079	6076734	7456061	5998243	3302141	6747635	4240877	3900861	7325400	3243633	3596437	5303226	5495533	3864476
HEPES	Xenobiotics	Chemical	LC/MS Pos Early	1627	239.106	7365-45-9	23831	22278										779421		1555989					1620963
heptanoate (7:0)	Lipid	Medium Chain Fatty Acid	LC/MS Neg	3670	129.092	111-14-8	8094	7803	C17714	HMDB00666			2172167	3430116	2976579		1579558		1897062	965104		2193410		534064	1224429			1129932	1033475		1213557	1293204	1249997	1747146	685344	1862036			1922039
hexadecanedioate	Lipid	Fatty Acid, Dicarboxylate	LC/MS Neg	4615	285.207	505-54-4	10459	10027	C19615	HMDB00672	483170	463103	515198	1095928	411161	1167689	670491	912811	824356	453259	230603	1049333	562824	167923	578927	816713	379704	288444	982553	813041	883295	773519	687000	431091	317441	504911	496116	467414	477165	680342
hexanoylcarnitine	Lipid	Fatty Acid Metabolism(Acyl Carnitine)	LC/MS Pos Early	3308	260.186	6920-35-0	6426853	4932273		HMDB00705	2898369	1480477	3698967	3147222	2741445	2042369	1136656	1849728	1529986	3544791	1238910	2418105	4095470	464358	1806748	2127360	1280564	954964	3958164	3426571	2342072	2935180	2295109	1915363	1712738	2202455	925164	1923944	2532158	1465508
hexanoylglutamine	Lipid	Fatty Acid Metabolism (Acyl Glutamine)	LC/MS Neg	2780	243.135						62767	42191	180945	346151	30812	259898	121764	151578	40758	44765		201269	174406		108434	193711			531612	377905	195278	66478	193873	169977	28978	95239		32475	256821	136771
hexanoylglycine	Lipid	Fatty Acid Metabolism(Acyl Glycine)	LC/MS Neg	2900	172.098	24003-67-6	99463	89859		HMDB00701	44288	28341	38604	60413		101052	73479	48278				65146	59353		21726	86562			188985	39996	60920	57319	62636	22771				24095	82703
hippurate	Xenobiotics	Benzoate Metabolism	LC/MS Neg	2106.9	178.051	495-69-2	464	451	C01586	HMDB00714	8033199	10626958	33688552	28033128	72279392	13136067	16178004	49134720	29550626	4122885	54502064	22036684	14137656	13361380	19423144	18611796	4477580	363440352	13243484	32367784	7452755	16137835	36351372	36714944	9039977	75173024	16025969	114283680	26467076	45879812
histidine	Amino Acid	Histidine Metabolism	LC/MS Neg	755.9	154.062	5934-29-2	6274	752	C00135	HMDB00177	58679372	59098504	59901364	69741432	72571456	73840728	44025660	90769256	83901048	58992648	51139136	50519860	61407576	57487852	54749588	69924016	49849976	111568432	51218356	50853272	63346284	58441236	40328532	44497788	60845980	72567808	67958784	69443640	87726184	54418668
histidylalanine	Peptide	Dipeptide	LC/MS Pos Early	3014	227.114	16874-75-2	351667	312232			98533	1580113	3856772	1769541	1304033	2025740	5449586	3627989	4123585	3389401	1244585	1771564	103713	2084235	1241445	2042410	1042077	14730206	1487614	4289412	11102524	2009210	188822	2153515	4602793	4161629	3705538	6370490	9572699	2643748
homoarginine	Amino Acid	Urea cycle; Arginine and Proline Metabolism	LC/MS Pos Early	2882	189.135	156-86-5	9085	8732	C01924	HMDB00670	23328694	36600688	48030564	21649004	58332596	30916648	18016050	43652680	52049040	43926164	25151952	27478378	72981376	21755428	50479820	40984960	43818108	59380060	42842100	49754164	34627412	44624904	25115478	35098296	23950096	44820680	34852792	27491570	62320656	31481350
homocitrulline	Amino Acid	Urea cycle; Arginine and Proline Metabolism	LC/MS Pos Early	1908	190.119	1190-49-4	65072	58582	C02427	HMDB00679	2148158	5276454	4450791	5100032	2055286	4520437	2689537	3290379	2578797	1154922	5281232	5576155	2585615	3043707	1746534	7777536	1985839	7353452	3707061	3320123	2777635	4784884	1744750	1815874	1755880	3106246	3885869	1556252	4516410	3086776
homostachydrine*	Xenobiotics	Food Component/Plant	LC/MS Pos Early	1750	158.118	1195-94-4	441447	390180	C08283	HMDB33433	2240125	358196	4061497	2442103	1653787	1267993	1855024	732577	854078	1112876	1851276	1540861	1284648	2976720	1717432	1568508	1238786	3745806	1531246	2381769	1375149		2218663	1248116	578316	1060803	1121872	981950	600604	1072254
homovanillate (HVA)	Amino Acid	Phenylalanine and Tyrosine Metabolism	LC/MS Neg	1649	181.051	306-08-1	1738	5323114	C05582	HMDB00118		198645			68510							145448	59424	68190		81146	103684	80194			60586		34012	58642			60105	113047	63378	54696
HWESASXX*	Peptide	Polypeptide	LC/MS Pos Late	810	471.738			21403115			194845	748036	561396		287392		584826	394548	124305	413707	877641	218364				644467		956654		979471	460279		290564		656838		959777	499381	291346	972663
hydantoin-5-propionic acid	Amino Acid	Histidine Metabolism	LC/MS Polar	2080	171.041	5624-26-0	782	761	C05565	HMDB01212	189921	159076	881976	142755	159080	202259	67270	510999	92943	252320	494212	602627	249146	114364	84703	239012	122162	563572	99851	134010	210567	134285	240006	135536	292452	281761	292726	171412	420803	285266
hydroquinone sulfate	Xenobiotics	Drug	LC/MS Neg	1395	188.986	123-31-9	161220	141624	C00530	HMDB02434	52288	67701	287243	83283	207631		352026	468429	102727	21388	19381	102231	115426	101975	67065	21859	80038	325938	38521	39669	41870	36755	31350	246633	105799	44859	114531	186069	40745	222965
hydroxycotinine	Xenobiotics	Tobacco Metabolite	LC/MS Pos Early	2030	193.097	34834-67-8	10219774	8395266		HMDB01390																			2057857					69624	174442
hyocholate	Lipid	Secondary Bile Acid Metabolism	LC/MS Neg	5046	407.28	547-75-1	92805	21403098	C17649	HMDB00760	162787	169605		113537	482757	161602		593461	60231	207002	57514	163248		144423		203709	259313	216408	34795	59071	122274	598248	91498		264302	509152	361285	108126	151230	47733
hypotaurine	Amino Acid	Methionine, Cysteine, SAM and Taurine Metabolism	LC/MS Pos Early	724	110.027	300-84-5	107812	96959	C00519	HMDB00965	4009461	9184040	6410318	3739292	2503953	7570845	2978622	14420278	7086589	3916041	5777360	4148633	2754906	6647934	8493945	4691170	7668845	4374662	3851814	5414129	6711466	10113340	2359921	6686297	7168973	10790368	8878648	9391455	4476754	3570465
hypoxanthine	Nucleotide	Purine Metabolism, (Hypo)Xanthine/Inosine containing	LC/MS Neg	1291.2	135.031	68-94-0	790	768	C00262	HMDB00157	5711773	8657757	10172314	3532263	6865491	15561994	4149700	16674484	7119319	7971946	9184924	8081593	4948558	6411320	9577131	10142519	11326789	12975535	6263718	8974887	13188146	2752017	3610207	15075124	11542417	10302306	7387346	9958062	7149856	8015747
ibuprofen	Xenobiotics	Drug	LC/MS Neg	4925	205.123	15687-27-1	3672	3544	D00126	HMDB01925																						949939
ibuprofen acyl glucuronide	Xenobiotics	Drug	LC/MS Neg	4976	381.155	115075-59-7	163959	143793
imidazole lactate	Amino Acid	Histidine Metabolism	LC/MS Pos Early	2040	157.061	14403-45-3	440129	389128	C05568	HMDB02320	3980886	5923326	10885013	12702856	9671522	8300591	8126306	9660350	6168168	2730030	6742931	7754531	7586753	2931176	5611166	4754353	4888585	15418246	9962888	7405133	6272389	4282711	13223723	7324165	12759779	11983929	13677539	8452094	10106769	11526642
imidazole propionate	Amino Acid	Histidine Metabolism	LC/MS Pos Early	2263	141.066	1074-59-5	70630	63798		HMDB02271	180274	903547	510154	355986	828569	248134	597201	490467	197585	192788	480460	640215	307158		281584	546998	149971	804960	256857	536024	441035	1332753	161401	225928	2006674	228807	584812	258453	296614	476650
indole-3-carboxylic acid	Amino Acid	Tryptophan Metabolism	LC/MS Neg	1708.8	160.04	771-50-6	69867		C19837	HMDB03320		36924							29414	35819			13631	20015	43492			94843	39579	35609	29623	42306	26865	61835	36480			26324	57570	44613
indoleacetate	Amino Acid	Tryptophan Metabolism	LC/MS Pos Early	2850	176.071	6505-45-9	802	780	C00954	HMDB00197	9287729	3774075	8660337	8307529	23055244	3681721	10132962	8663658	11102362	7525854	9886557	8546111	11965110	13013418	11249395	10720981	7872137	33690664	6622546	6384285	6737704	12787236	5436822	17704760	12296593	6004451	5703308	8435940	7804383	15212023
indoleacetylglutamine	Amino Acid	Tryptophan Metabolism	LC/MS Neg	2535	302.115		25200879			HMDB13240		27515	75476	51836	210963		47836		50356	27106	55260	84440	76487	35738	101124	37512		253414			75769	254416		111209	51516	52225		56094	63492	111237
indolelactate	Amino Acid	Tryptophan Metabolism	LC/MS Neg	2286	204.067	832-97-3	92904	83867	C02043	HMDB00671	5758969	3876421	6771176	5159591	11003402	4692339	6226769	17932662	9583318	6017118	6021535	7975204	7463062	4948087	9147345	5770433	5779494	9830855	6738433	8032070	8675788	6663939	5920149	12467977	11719482	6988188	7826940	10911201	6779619	6077803
indolepropionate	Amino Acid	Tryptophan Metabolism	LC/MS Pos Early	3205	190.086	830-96-6	3744	3613		HMDB02302	8188433	6294469	5369196	2020717	17499204	8664566	5452778	6481125	27588162	2923051	5417461	9009628	13738554	7405948	5900569	12985435	5344686	6971627	12803060	4441754	6442531	5833001	7875119	9792887	8648449	10476126	12443191	16586542	5394386	30889626
inosine	Nucleotide	Purine Metabolism, (Hypo)Xanthine/Inosine containing	LC/MS Neg	1602.1	267.073	58-63-9	6021	21241953	C00294	HMDB00195	11919303	1741345	4847932	531561	3204093	781039	1244210	789066	7404563	13476641	5424124	2722323	337579	1222080	8162929	15655825	10919060	472774	9781099	4074791	2226373	94597	1372865	21450128	4945749	933986	4060223	2846720	304246	7924188
isobutyrylcarnitine	Amino Acid	Leucine, Isoleucine and Valine Metabolism	LC/MS Pos Early	2810	232.154	25518-49-4	168379			HMDB00736	6392639	11395986	18013326	7237741	10964756	7592910	5464495	14079715	7863266	6319120	14874790	15215591	8287538	5341531	3994798	12590541	5593869	17885158	3190415	9917160	6268129	13087432	7329414	12250441	20055096	9373345	9804020	8472370	8226502	8563171
isobutyrylglycine	Amino Acid	Leucine, Isoleucine and Valine Metabolism	LC/MS Neg	1420	144.067	15926-18-8	10855600	9030891		HMDB00730	71467	137372	106500	247113	101909		250291	107323	130282	54750	370542	164608	142231	202888		344549	417540	1535213	55276	347523	852742	506725	266310	359326	586574	599656	339276	405184	634064	281129
isocitrate	Energy	TCA Cycle	LC/MS Pos Early	773	210.061	20226-99-7	1198	1161	C00311	HMDB00193	949028	1316599	1201735	1251873	782063	820946	1017529	1167919	941620	880451	971883	1815720	1084219	973615	999869	772867	906086	1360865	990676	1322501	1143679	979182	814313	1196767	715839	677136	1232307	1084129	1382275	1329070
isoeugenol sulfate	Xenobiotics	Food Component/Plant	LC/MS Neg	3893	243.033													182590								117231		63731	409372			141973		37896			36704
isoleucine	Amino Acid	Leucine, Isoleucine and Valine Metabolism	LC/MS Pos Early	2800	132.102	73-32-5	6306	769	C00407	HMDB00172	1081051648	1241840768	2139922816	1403292672	1576699648	1281746560	863250240	2112506368	1464645888	1307472768	1847352960	1653568256	1275028608	1086657920	1339089536	2021694592	1344161152	2885314816	1347856000	1331189504	1527563008	1698779136	1178662272	1450007552	1384045184	1960209024	1866593792	1580642560	2283949568	1823900416
isoleucylglycine	Peptide	Dipeptide	LC/MS Neg	1992	187.109	868-28-0	342532	303621				42653	81078	102456	142422		93817	69411	75377	50442	57838	55311		79196		176139		360994	28900		350184	46451		92491	117446	102282		46520	390830	84987
isovalerate	Amino Acid	Leucine, Isoleucine and Valine Metabolism	LC/MS Neg	1564	101.061	503-74-2	10430	10001	C08262	HMDB00718	4726172	2221828	5649381	5717996	9113704			2674525			4919359	4258255	1292176	16131062		3654800	2155924	5144235	1963326	7394980	3562509	1362217		3002550	3052457	6468421		5713266	24497696	8367159
isovalerylcarnitine	Amino Acid	Leucine, Isoleucine and Valine Metabolism	LC/MS Pos Early	3085	246.17	31023-24-2	6426851	4932271		HMDB00688	4165366	7513923	11439405	4309793	7108718	3604271	3827239	8695608	4769927	3927578	9037519	9778149	5079111	2191899	4821751	5222804	2555571	13591836	4451888	3816052	6165902	5437078	2595306	5259099	7489784	6275389	3782924	4891413	8725000	8801914
isovalerylglycine	Amino Acid	Leucine, Isoleucine and Valine Metabolism	LC/MS Neg	1950	158.082	16284-60-9	546304	475516		HMDB00678	163450	230811	382820	441740	215938	90822	605733	394480	238288	80327	860377	673846	126568	312325	191810	581570	471050	2608893	126383	713719	1157080	586154	336977	497609	761740	916242	639241	539011	1253468	660239
kynurenate	Amino Acid	Tryptophan Metabolism	LC/MS Neg	2224	188.035	492-27-3	3845	3712	C01717	HMDB00715	429745	564103	721007	333231	566274	369198	199616	897567	727393	353126	464994	751225	663807	347824	588295	800984	363830	1292774	741480		753178	447495	477767	625189	1974352	741382	357429	680343	563160	618472
kynurenine	Amino Acid	Tryptophan Metabolism	LC/MS Pos Early	2739	209.092	2922-83-0	161166	141580	C00328	HMDB00684	25027524	12298294	29761264	14343760	23027320	13570228	11963786	31786908	24193816	18827696	18358140	25286170	24237372	13316055	34493928	21730100	16759859	28940872	23096052	25855808	15643791	22573848	24461276	24518918	37016848	26711930	19552852	28950292	27034458	19611446
lactate	Carbohydrate	Glycolysis, Gluconeogenesis, and Pyruvate Metabolism	LC/MS Neg	681.6	89.0244	79-33-4	612	592	C00186	HMDB00190	213489296	383308352	308728672	387129920	621516160	307967296	311032416	448421408	424031808	279172864	360815712	339687136	628168320	431443136	418986912	194175312	307875904	315767456	172253392	479973760	295896448	424583072	357806112	248805184	361331616	403083104	268135072	352885504	291195136	204638512
lactosyl-N-nervonoyl-sphingosine (d18:1/24:1)*	Lipid	Sphingolipid Metabolism	LC/MS Pos Late	3778	972.735			24846896			8554651	8036856	6291493	4477777	4064443	8892243	4963788	6657860	5283730	5500417	6070156	7441939	7686818	6848565	9047910	6794344	6358239	11017425	7074873	9225607	9681317	4469571	9482929	6005439	9952809	5500265	7251888	5798295	6128871	5833312
lactosyl-N-palmitoyl-sphingosine	Lipid	Sphingolipid Metabolism	LC/MS Pos Late	2527	862.625	4201-62-1					31086160	26255940	24443160	12769484	15133579	27591760	17972500	23040988	19788736	21547356	17258808	23959392	27983018	21539506	28210250	25236788	20407160	33452198	23107390	30943888	26565604	20854196	28096454	23753408	27587906	17469860	23384490	19177614	27948516	22672612
lactosyl-N-stearoyl-sphingosine*	Lipid	Sphingolipid Metabolism	LC/MS Pos Late	2906	890.656		10260120	8435601		HMDB11591	821379	670506		460370				451883	357844	459644	361362		745983		658430	573493	664019	409605		1165447	1058989		579021		617528		364432	478424	467350	362474
lanthionine	Xenobiotics	Chemical	LC/MS Pos Early	1730	209.059	3183-08-02	6994972;98504	88959			327355	999868	664052	665633	478515	823291	137924	961701	674515	348484	844267	590732	847717	176830	347588	1000025	486890	1303120	346143	386709	376533	696151	386988	317336	1285704	765289	622349	311598	370460	302292
laurate (12:0)	Lipid	Medium Chain Fatty Acid	LC/MS Neg	5300	199.17	143-07-7	3893	3756	C02679	HMDB00638	36974440	12382814	16599327	52855180	50589692	48486696	23331022	71034744	51061784	41573664	16089553	63657432	44499640	10824515	42495056	28091164	40761016	12471382	44640100	102087544	53470708	30435756	40747512	31598250	14801243	55035672	6839066	21013168	21155112	13884131
laurylcarnitine	Lipid	Fatty Acid Metabolism(Acyl Carnitine)	LC/MS Pos Late	1235	344.28	25518-54-1	10427569	8602997		HMDB02250	10703193	8668919	2412386	8371611	3307522	2750803		2617115	2199948	5788781		3721725	9840446		6782584	6845683	3333907		12625443	13616975	6983086	4139193	8208927	4991346	3552998	5463104		6896330	7101938	2397113
leucine	Amino Acid	Leucine, Isoleucine and Valine Metabolism	LC/MS Pos Early	2864	132.102	61-90-5	6106	5880	C00123	HMDB00687	1324818048	1511188096	2378148608	1660637312	1780204416	1520598400	1190830208	2287278592	1721805952	1684371328	1883361408	1847480704	1558147840	1277214336	1726651520	2010808960	1553984128	3208747264	1583093504	1496976000	1931680000	2002979968	1550980096	1651137280	1752290688	2245455616	1892305536	1776700032	2576210432	1995333888
leucylalanine	Peptide	Dipeptide	LC/MS Pos Early	2801	203.139	7298-84-2	259321	227625			6657178	6876865	15589816	3845359	5275334	3099677	18129288	6345671	11722853	11714119	4411345	6455834	827670	8778879	5532060	13531913	4049622	22594396	5390931	11685495	19511936	7797973	7139502	6284032	13324943	5871256	6301985	13927610	21379724	15945976
leucylglutamine*	Peptide	Dipeptide	LC/MS Neg	1965	258.146		4305457	3511125			61615	381040	1535035	330234	702399	538040	2569753	902500	1182690	1244323		715375	44626	866748	365348	1582138	667401	4938254	540807	1534996	3207765	836578	70053	391810	2168215	600968	1317629	1933884	2000075	1412876
leucylglycine	Peptide	Dipeptide	LC/MS Pos Early	2778	189.123	686-50-0	79070	71402			901116	10647802	26899880	11053341	12646744	6537294	30438532	18103284	22145576	24695708	2277433	8657676	1263435	17263824	13904186	19314228	10287333	57250976	12462429	20730478	43606016	41864688	1544375	11698666	18702436	18952856	16695964	21771288	57898832	17558756
leukotriene B4	Lipid	Eicosanoid	LC/MS Neg	5186	335.223	71160-24-2	5280492	4472397	C02165	HMDB01085	5084217	2211686	5978248	4337627	12720357	1796715	6759449	1810184	5616317	253287	1527820	4080146	743049	20569960		688454	401815	5533842	1360847	17969976	3234079	455368	7541066	3183014	1008280	10706571	427132	6409525	29888194	14089503
leukotriene B5	Lipid	Eicosanoid	LC/MS Neg	5075	333.207	88763-92-9	5283125	4446249		HMDB05073	707432		399497	481482	934147	131486	705695		295773		157124	231132		1682195		91648		439193		898019	165191		1379108	271989	70225	738512		544478	2018059	1859662
lignoceroyl sphingomyelin (d18:1/24:0)	Lipid	Sphingolipid Metabolism	LC/MS Pos Late	3437	815.7	60037-60-7		24846875			363042592	329613888	367752928	204648304	397897856	320395648	329795360	338234048	340876480	361593792	350371424	355229280	354887712	262446128	411504032	335006528	389793120	327409120	376405376	391760256	401562816	393832096	301402816	316336416	433672416	396894592	338661856	405101472	383479328	330440160
linoleate (18:2n6)	Lipid	Polyunsaturated Fatty Acid (n3 and n6)	LC/MS Neg	5535	279.233	60-33-3	5280450	4444105	C01595	HMDB00673	1611877632	902494656	1569145856	2096990848	2543901696	2483809024	676271168	3036618240	1254040064	2554084864	1286877952	1752719104	3019878912	734127424	1847300352	2822342656	1402512768	1278779520	3485483264	4067662592	3963141120	1851779584	2457464064	1702354816	1963729152	2184709120	1635931392	1453744128	3121440000	1560044160
linolenate [alpha or gamma; (18:3n3 or 6)]	Lipid	Polyunsaturated Fatty Acid (n3 and n6)	LC/MS Neg	5450	277.217		5280934	4444437	C06426	HMDB03073	94517632	46144520	61150624	153112080	232279088	217375072	39950120	292530176	63740844	174781216	61669592	105053952	200026208	38725000	119556552	236449968	90935536	74265736	291032128	275522592	307738752	141112128	179130800	92265952	156386592	145202384	101566488	112160336	160121888	118610008
linoleoyl ethanolamide	Lipid	Endocannabinoid	LC/MS Neg	6150	322.275	68171-52-8	5283446	4446566		HMDB12252	255605	72844	1032051	1181032	569233	229647	110703	2076038	569664	80151	114302	1087413	379516	384073	146333	223519	96002	890650	853610	527575	371228	832769		294160	170856	2012868	322788	195432	4065558	393580
linoleoyl-arachidonoyl-glycerol (18:2/20:4) [1]*	Lipid	Diacylglycerol	LC/MS Pos Late	2566	658.541						2076138	2901520	1131251	4933531	4621386	1764068	2883521	4223764	1124297	3659158	1989830	3274521	2125225	1720945	1614252	5957100	2314511	3764220	4597093	3516428	3679759	3192938	2396330	2060068	3117219	4132040	3224337	4230703	2028198	1663091
linoleoyl-arachidonoyl-glycerol (18:2/20:4) [2]*	Lipid	Diacylglycerol	LC/MS Pos Late	2624	658.541						1888401	4001878	1346330	4850732	3035374	1864702	3520520	3403055	989207	3216721	1560454	4058805	1575498	1527006	2572454	5532862	2946298	3129727	5713690	3163461	2897535	2874618	3334673	2259900	2282205	4764797	2952930	2754314	1184076	1632088
linoleoylcarnitine*	Lipid	Fatty Acid Metabolism(Acyl Carnitine)	LC/MS Pos Late	1430	424.342	36816-10-1	6450015	4952667		HMDB06469	5030206	11173631	7496652	10072520	9529353	8502275	3660689	10225773	5069417	8364684	3216993	5738958	5835690	3993654	10022449	14265219	4440130	9723378	10658279	13668884	11827535	9825612	10499227	5832722	12798264	11990501	8991505	8121249	10882141	7666295
linoleoyl-docosahexaenoyl-glycerol (18:2/22:6) [1]*	Lipid	Diacylglycerol	LC/MS Pos Late	2417	682.541						490134	427405		1363484	171186	484888		521699		302605	256639		503364	289681		2251023		158172	589535	109526	130894		666901	272723	675258			1053649	253830	425630
linoleoyl-docosahexaenoyl-glycerol (18:2/22:6) [2]*	Lipid	Diacylglycerol	LC/MS Pos Late	2468	682.541						491508	744834		1711821	405463	738102	533573	469757		472388	371884		351647	377702	525715	2065072	191269		981361	139623	205974	220181	798829	790270	828827	377166	163895	1107762	203316	551845
linoleoyl-linolenoyl-glycerol (18:2/18:3) [1]*	Lipid	Diacylglycerol	LC/MS Pos Late	2426	632.525						687117	1688694	545833	2197296	2070987	1271838	1857079	3449980	250321	2288642	1107038	1880053	769041	1124733	464784	3605395	771150	2225305	2311926	1543476	802124	1958452	1262614	577861	2272597	1524964	2419043	2096604	875320	1294117
linoleoyl-linolenoyl-glycerol (18:2/18:3) [2]*	Lipid	Diacylglycerol	LC/MS Pos Late	2478	632.525						896972	2285458	347471	2173642	3170390	1116996	2593225	1546829	1063050	2103041	754223	3105788	521120	693337	1796080	3016445	977306	1651069	2804787	2196468	1879906	1758042	1310107	1295082	2181347	2999182	1552249	2680505	1332546	676182
linoleoyl-linoleoyl-glycerol (18:2/18:2) [1]*	Lipid	Diacylglycerol	LC/MS Pos Late	2689	634.541						8489679	9462476	9747425	17621828	17343004	6829984	7881432	27837638	1863228	18919120	8305415	15571949	10939490	5361873	6049280	23207020	4843301	21851238	16155308	24950816	10427299	12636807	10112689	3850935	15386720	10160963	17338666	12405635	15794068	8010036
linoleoyl-linoleoyl-glycerol (18:2/18:2) [2]*	Lipid	Diacylglycerol	LC/MS Pos Late	2760	634.541							802162	599580	1381424	862130		717933	2124927		1189538	466769	1385298	1049511			1334018		1513590	1122881	1408236	567023	920323	626823			727690	1427796		695321	501945
lysine	Amino Acid	Lysine Metabolism	LC/MS Pos Early	2850	147.113	56-87-1	5962	5747	C00047	HMDB00182	857704256	1125405440	1500318592	850876224	1189334144	967930368	813144640	1407213312	1159113984	1203137536	875420352	1049190784	1273356544	731510144	1093100288	1064178432	862488000	1802908416	1052187456	1116680448	990527040	1083223296	963508416	920049984	961047616	1438475008	1244985728	1006577152	1544298624	1402330624
lysylleucine	Peptide	Dipeptide	LC/MS Pos Early	3370	260.197	7369-79-1	4682588	3870665					125769	164136		87985	164471	116228	130161			80889		95443				3079502		123570	1340010	182490			106015			283942	1850437
malate	Energy	TCA Cycle	LC/MS Neg	615.6	133.014	6915-15-7	525	510	C00149	HMDB00156	6895793	13606710	9908587	14004635	17091130	9998938	17144158	14099336	11494366	8936825	10020385	13794530	9241326	10525666	9367477	6901461	6547254	12027772	9359283	13017374	10722113	13409412	8314259	8051603	9100482	12798423	11642778	12033789	11184658	8911587
maleate	Lipid	Fatty Acid, Dicarboxylate	LC/MS Polar	2510	115.004	110-16-7	444266	392248	C01384	HMDB00176	8529528	1178638	3008225	639901	3565635	943118	4146934	23570652	4588843	76245400	838821	1549579	5587101	615776	14210880	1165502	943865	10969625	1071935	4719229	404270	943402	2962818	1478980	1215582	1006282	855050	1912434	547366	1084944
malonate	Lipid	Fatty Acid Synthesis	LC/MS Polar	3447	103.004	141-82-2;26522-22-85-0	867	844	C00383	HMDB00691	5012892	12354080	5997226	4774569	7459243	9923391	7531580	9168526	6978192	10599155	5229538	11314017	8322989	4589233	7251887	5872263	9294897	5237678	7912503	9169553	5465115	8131805	4356547	6155095	6333003	6880810	8283298	9965657	8112061	7960286
maltose	Carbohydrate	Glycogen Metabolism	LC/MS Polar	3329.4	387.114	6363-53-7	10991489	388469	C00208	HMDB00163	51787		116411	146493	59943	373240	44467	464428	94861			150416		84320			72260			237203	103250	182351	35551			369892	91997	222522	342838
mannitol/sorbitol	Carbohydrate	Fructose, Mannose and Galactose Metabolism	LC/MS Polar	2260	181.072		5780	440	C01507	HMDB00247	1429976	4072399	3305376	2078523	2236703	1624082	5277635	9468081	2340912	2115810	1841551	3053391	1519841	2627565	2565182	2927601	2654327	8970798	1842414	3325449	1531501	4094934	1268110	2123593	2929895	1298585	20533826	3999235	1875610	20322786
mannose	Carbohydrate	Fructose, Mannose and Galactose Metabolism	LC/MS Polar	2200	225.062	3458-28-4	18950	141983	C00159	HMDB00169	10066676	6344523	10942750	9017916	7455698	6585595	4165117	9641495	8585262	16204240	6286547	8588854	11580427	4160942	13585037	12972154	6853263	7812011	13307400	14968169	13182231	7923531	18672730	8163988	11771061	10163448	4375320	11549018	10374790	6826434
margarate (17:0)	Lipid	Long Chain Fatty Acid	LC/MS Neg	5731	269.249	506-12-7	10465	10033		HMDB02259	51281328	30507342	58768680	60319152	61034652	89694248	27297952	72917904	46829852	73471464	34087824	70066080	84511688	31220434	64040784	64406860	66921584	23888480	98746288	152880368	161904032	60487176	80589088	59649636	44917316	54100128	34091828	43521984	85958272	37718856
mead acid (20:3n9)	Lipid	Polyunsaturated Fatty Acid (n3 and n6)	LC/MS Neg	5650	305.249	20590-32-3	5312531	4471956		HMDB10378	12907708	15900340	21116834	14942382	27652140	18692226	6868127	20207742	17014826	15336334	7576958	14841364	14282473	7283818	15271243	10030927	13717720	4888495	29740242	31773444	27371356	23780920	20855210	30981260	13355350	24355486	17494028	13232517	27712368	10263891
methionine	Amino Acid	Methionine, Cysteine, SAM and Taurine Metabolism	LC/MS Pos Early	2526	150.058	63-68-3	6137	5907	C00073	HMDB00696	247734240	321229568	429425280	353022944	411324544	336536736	222216736	509994112	417486336	364889856	270638400	385204896	324360352	221641856	281174048	379431104	310847904	892771328	272257216	332596064	370358912	295762592	267303056	306782816	418090080	448810816	444686624	429691232	395996608	349076096
methionine sulfone	Amino Acid	Methionine, Cysteine, SAM and Taurine Metabolism	LC/MS Pos Early	1250	182.048	820-10-0	69961	63154			2452014	4548474	2979513	3067545	4348387	3039111	1917004	4204727	2132291	2641088	15139155	5791968	2882124	2678566	1957871	3792606	2217117	5900260	2342903	3214479	3033298	3169353	2582782	1790968	2410551	1460332	6852955	1766330	2804928	2098414
methionine sulfoxide	Amino Acid	Methionine, Cysteine, SAM and Taurine Metabolism	LC/MS Pos Early	1272	166.053	3226-65-1	158980	139840	C02989	HMDB02005	13246800	38748476	26974428	28935410	26366822	19009646	27299828	22830756	23796006	12344646	78746672	25094836	17089564	61817952	9515509	23635850	13136058	50870368	10453457	25170216	12763041	14034065	18108424	14488494	23245632	25288928	24275260	25295706	146992928	75464896
methyl glucopyranoside (alpha + beta)	Xenobiotics	Food Component/Plant	LC/MS Neg	1070	193.072							1223074	93008	201912	158858	109444	691550	474974	174269		404438	143806	355264	186840	157745	379649	86605	240994	358507	61874	101017	342496	74817	202806	151028	126826	384181	171123	275360	572906
methyl indole-3-acetate	Xenobiotics	Food Component/Plant	LC/MS Pos Early	3339	190.086	1912-33-0	74706	67279		HMDB29738	119791	234162	237054		513931	126090	169018	1174307	134243	196189	779986	439059	486117		260871	619218	139967	911636	214150		162545	550473	145371	415136	374053	92836	173838	111626	208951	261392
methyl-4-hydroxybenzoate sulfate	Xenobiotics	Benzoate Metabolism	LC/MS Neg	2873	230.997						48236	106144	79091	264439	93532	1069448	455347	615761	5705413	727088	5173509	148509	63186	100893	31998	917476	44188	361348	184782	118217	559163	101187	42946	84993	284044	40125	4205818	346318		44998
methylmalonate (MMA)	Lipid	Fatty Acid Metabolism (also BCAA Metabolism)	LC/MS Polar	3078.4	117.019	516-05-2	487	473	C02170	HMDB00202	1236691	903663	2578118	2561659	3256617	1527293	1150482	2379102	1902755	1912095	2521522	3147915	1811135	1640739	4146770	2010149	1618080	2963902	2201943	3770489	1289960	1362772	5043831	4173834	2108222	3482450	4761552	6303367	6022171	5645604
methylsuccinate	Amino Acid	Leucine, Isoleucine and Valine Metabolism	LC/MS Polar	2800	131.035	498-21-5	10349	9922		HMDB01844	581496	978485	853540	608609	600501	641225	685777	967483	817968	794519	741398	737260	948703	292038	908925	724268	579788	876771	1124113	906372	467693	718542	709504	687573	878246	441274	700368	858163	334657	526582
myo-inositol	Lipid	Inositol Metabolism	LC/MS Polar	3506.3	225.062	87-89-8	892	10239179	C00137	HMDB00211	8327151	17127924	14260614	8415379	10962460	8773638	10715336	18567436	9958328	11164904	15681867	19192068	12901454	8316629	12777664	15889838	10916029	13209665	13219541	11659570	9690204	13724866	8299864	14695831	12187585	12210905	16950812	13459827	14438466	16269468
myristate (14:0)	Lipid	Long Chain Fatty Acid	LC/MS Neg	5440	227.202	544-63-8	11005	10539	C06424	HMDB00806	227493088	105765464	166375792	268721408	323334464	408470496	148486672	297240352	343166304	257631776	106496384	436854432	421593280	87335888	324707168	292697376	284568672	80929656	475192832	793701888	587492736	293606080	388296352	321227584	163295104	339634368	77277888	194297664	298295616	111045840
myristoleate (14:1n5)	Lipid	Long Chain Fatty Acid	LC/MS Neg	5346.9	225.186	544-64-9	5281119	4444564	C08322	HMDB02000	16477830	5979277	11520031	20247034	26195960	42519604	9942910	18859340	24353928	15679692	5138832	33368874	30298388	5357361	27326820	14491557	22184124	3117045	47799336	78536240	57033980	16477481	27776070	19220172	9235554	46061704	2270423	12773582	23346980	5124738
myristoleoylcarnitine*	Lipid	Fatty Acid Metabolism(Acyl Carnitine)	LC/MS Pos Late	1316	370.295	889848-55-9					9844744	10528016	4207950	10266080	4632177	5621973	1304519	4160559	2788279	7119025	2590223	3955477	10187008	1132091	8574441	11305830	3339943	2729381	18589616	16719482	12219355	5510836	12110044	5005748	4404320	5554719	2192346	6238012	11204579	3838146
myristoyl dihydrosphingomyelin (d18:0/14:0)*	Lipid	Sphingolipid Metabolism	LC/MS Pos Late	2060	677.559			24846886			6259625	4140405	5409024	4190273	6730047	4194936	6157763	4728530	4520338	5740275	4869562	8519840	5810529	4342431	8122407	3175015	5572997	5468544	2542587	8082843	6605465	10767896	3782225	4960637	6764925	6904955	3877471	8373390	4163575	4326074
myristoylcarnitine	Lipid	Fatty Acid Metabolism(Acyl Carnitine)	LC/MS Pos Late	1350	372.311	18822-89-4	53477791	4932274		HMDB05066	3038725	2546870	1819060	3039474	2395327	2088808	1479731	1915912	1444064	2040131	937800	3315146	2632160	994228	3471129	2394564	2099614	1618162	4437060	6083528	3158756	2572536	3493862	2442403	1619537	2471593	900477	2501145	3335417	1896982
N-(2-furoyl)glycine	Xenobiotics	Food Component/Plant	LC/MS Neg	1525.8	168.03	5657-19-2;5657-19-2	21863	20549		HMDB00439	194669	514999	2315283	604108	3086740		2514834	1908503	3483653	33560	415169	1034669	4019039	274797	3359106	651292	214874	4197772	122165	2304753	127275	367006	982267	448052	1173758	241955	503783	3730297	205973	603844
N(4)-acetylspermidine	Amino Acid	Polyamine Metabolism	LC/MS Pos Early	3095	188.176	66039-56-3	128317	113754			778487	1898485	1226395	391151	756568	631844	386936	609376	741871	569777	440850	797525	1067254	558374	962945	722426	500888	813984	963475	724157	562983	648121	606393	881345	698919	688398	620407	790735	843580	861629
N1-Methyl-2-pyridone-5-carboxamide	Cofactors and Vitamins	Nicotinate and Nicotinamide Metabolism	LC/MS Pos Early	1250	153.066	701-44-0	69698	62899	C05842	HMDB04193	52652912	43806744	53563332	78323840	63067536	20765752	38896840	48861112	29089000	23355246	168001440	36767852	79942040	27707530	47114004	85203696	20364052	59463104	33537304	20322648	43766304	44643052	37475240	48094424	64303756	28948406	39539944	64120376	39185624	52011716
N1-methyladenosine	Nucleotide	Purine Metabolism, Adenine containing	LC/MS Pos Early	2120	282.12	15763-06-1	27476	4573813	C02494	HMDB03331	2621070	2488963	3003247	1735326	2985813	1376145	1549075	3619320	1951728	2270515	2025279	2416395	2531301	1099093	3295065	2368760	1870055	4468556	3146981	2568919	2625738	2565686	4008811	2502075	2288562	3848333	2313955	2430404	4426015	2281555
N1-methylinosine	Nucleotide	Purine Metabolism, (Hypo)Xanthine/Inosine containing	LC/MS Pos Early	1430	283.104	20245-33-4	65095	513976		HMDB02721	922646	1408543	711823	1052063	1274990	771036	508612	1101741	801126	1083406	903343	1464815	901045	853460	924741	1067190	861951	907930	1230395	1016239	1292516	1680938	743529	973176	1061737	1131949	1254742	1080310	1566518	917229
N2,N2-dimethylguanosine	Nucleotide	Purine Metabolism, Guanine containing	LC/MS Neg	2220	310.116	2140-67-2	92919	83878		HMDB04824		53820	32955		72960	33493		64695	41671	51369	39301	70432	68148	32600	97008	69790		72101	76627	68514	79303	60253	53859	32420		40092	55466	71500	82105	46066
N2-acetyllysine	Amino Acid	Lysine Metabolism	LC/MS Polar	3372.6	187.109	1946-82-3	92907	83869	C12989	HMDB00446	167296	123918	84202	143344	229957	203616	94225	345664	236493	117337	285626	101280	366533	87453	45445	181864	140457	147053	150033	101560	98120	195043	72489	140940	398944	119296	118023	167027	203020	63693
N6,N6,N6-trimethyllysine	Amino Acid	Lysine Metabolism	LC/MS Pos Early	2825	189.16	23284-33-5	440120	140379	C03793	HMDB01325	26122244	25930388	80634600	27972840	40252784	28716104	13891766	74623784	36014504	25929588	48752388	54392448	28983576	32540306	37201308	42032212	109412016	143020688	27126310	36723480	45117916	55691472	24837122	51172612	91116488	53325504	36899440	35079956	51610244	30683108
N6-acetyllysine	Amino Acid	Lysine Metabolism	LC/MS Neg	1059	187.109	692-04-6	92832	83801	C02727	HMDB00206	389356	497004	613314	318982	676039	363852	269428	674902	314945	252833	539330	467901	461149	304068	338615	865853	275236	871082	438848	681210	343645	375786	288942	436955	444445	536945	460579	320004	597979	602046
N6-carbamoylthreonyladenosine	Nucleotide	Purine Metabolism, Adenine containing	LC/MS Neg	2164	411.127	24719-82-2	161466	141829		HMDB41623	69116	139482	88726	83824	105835	51576	45886	82731	73230	72506	75207	95634	79511	63205	98292	100601	73245	83084	88596	114123	103630	94553	75443	91569	75364	64930	78270	84261	104470	61026
N6-carboxymethyllysine	Carbohydrate	Advanced Glycation End-product	LC/MS Pos Early	2500	205.118	5746-04-03		11217184			258054	844063	1700528	944484	1293342	505409	696499	882497	760554	503658	1410337	1483838	761702	415620	260315	1179686	1186007	2657562	619409	419444	767482	830513	471188	693218	1226490	1071784	838420	833628	1353349	626730
N6-succinyladenosine	Nucleotide	Purine Metabolism, Adenine containing	LC/MS Neg	980	382.1	4542-23-8				HMDB00912	26154			30038	45778			31656	23919			34851	39922					54225		44498	28619	37843		28536	35179	39292	21325	50799	43299
N-acetyl-1-methylhistidine*	Amino Acid	Histidine Metabolism	LC/MS Pos Early	2100	212.103						505237	327538	226749	587565	273489	524870		997727	258514		662820		863360	418918	204324	133191	155135	586477	2589457	183309		486936	1221943	758149	1424710	753814	421084	419991	1186051
N-acetyl-3-methylhistidine*	Amino Acid	Histidine Metabolism	LC/MS Neg	1360	210.088	37841-04-6	193270	19993498			81784	42174	66667	27318		29778		169977	31817		320745		31173		58226	62611		207045	204460			58674	169350	197633	337181	244118	116226		43448	66511
N-acetylalanine	Amino Acid	Alanine and Aspartate Metabolism	LC/MS Neg	861.2	130.051	97-69-8	88064	79449	C02847	HMDB00766	1473307	3027019	1847234	1245743	1876150	1383804	950697	1682964	1625298	1849949	1726223	2148803	1932006	1508497	1770594	2368981	1764845	3290729	1738865	1967037	2008624	1813577	1557188	2023822	2128769	2304812	1805433	1983132	1980776	1457158
N-acetylalliin	Xenobiotics	Food Component/Plant	LC/MS Neg	1467	218.049						70485		225807	274142	48796		152441	2376030		41863	356614	181004	174490	430710	17068	1193291	452830	71524	19932		98884	84861	257349	125688	185187	405092	1665495	151879	188623	89808
N-acetylarginine	Amino Acid	Urea cycle; Arginine and Proline Metabolism	LC/MS Pos Early	2245	217.13	155-84-0	67427	60752	C02562	HMDB04620	1341241	1159798	2413770	1655979	1624323	1829521	785502	2189081	1564272	806697	2405568	1101953	2143863	848366	627939	1451558	1223038	3713355	1700271	2011589	1031066	1918919	1370861	1693758	3615538	2366959	1477881	1195935	4344299	555735
N-acetylasparagine	Amino Acid	Alanine and Aspartate Metabolism	LC/MS Pos Early	785	175.071	4033-40-3	99715	90090		HMDB06028	1547065	1913835	2578109	3261316	1999815	3405994	4987444	2222357	1850663	1123028	3307201	2189495	2370551	2098177	988323	4444999	2759925	2519311	7418151	1294898	1332841	1511718	1629974	3029518	2903737	2868153	2287102	1560261	3294813	1843973
N-acetylaspartate (NAA)	Amino Acid	Alanine and Aspartate Metabolism	LC/MS Pos Early	880	176.055	997-55-7;997-55-7	65065	58576	C01042	HMDB00812	2570103	3655379	3919224	3594447	3363792	2374799	2698304	2870950	2600238	2538594	3490109	3526769	2704553	2585885	2327073	2800352	2089168	3615738	3394021	2541823	2636302	2732849	3017641	2311465	3095325	3150821	2825361	2619571	3904227	2858875
N-acetyl-aspartyl-glutamate (NAAG)	Amino Acid	Glutamate Metabolism	LC/MS Pos Early	1035	305.098	3106-85-2	5255	5065	C12270	HMDB01067	176325	522043	172582	522804	234209	207531	81066	450229	296234	318610	104439	378191	324214	233902	405320	234772	288718	443771	417928	262294	350938	298997	418917	353146	382277	467276	372894	211900	604844	199281
N-acetyl-beta-alanine	Nucleotide	Pyrimidine Metabolism, Uracil containing	LC/MS Neg	773	130.051	3025-95-4	76406	68881	C01073		252478	305095	423894	430266	382330	263439	190832	243224	390305	440616	432755	414975	384253	287588	332128	353538	307061	484090	465574	383808	460570	417970	275648	369602	464086	456897	355485	387077	370036	264656
N-acetyl-cadaverine	Amino Acid	Lysine Metabolism	LC/MS Pos Early	2385	145.134	32343-73-0							705286	130976						914805		517548			142778					96933		876354	343264				763935	363718
N-acetylcarnosine	Peptide	Dipeptide Derivative	LC/MS Pos Early	2141	269.124	56353-15-2	9903482	8079136		HMDB12881	2232237	4645407	2717994	3862703	3399404	2239223	2287442	2587365	2809369	2136788	3105612	4061958	1423583	2601279	3231139	2946071	1400840	9167363	2764300	2841312	2002726	4224628	2226089	3405619	2065918	3488836	2467264	2877828	7828732	1867072
N-acetylcitrulline	Amino Acid	Urea cycle; Arginine and Proline Metabolism	LC/MS Neg	940	216.099	33965-42-3	656979	571213	C15532	HMDB00856	121071	78342	189381	189260	50328	172491	44630	287461	77105	37415	365873	29556	233481	39291		95028	93851	215485	144928	47502	86422	237701	90016	210167	301743	345651	140035	131347	623159
N-acetylglucosamine/N-acetylgalactosamine	Carbohydrate	Aminosugar Metabolism	LC/MS Pos Early	715	222.097						6302567	7041006	7758809	7890580	7459213	5245331	4282856	6503856	7171507	6104008	4780388	6901153	6116492	5539303	7255744	6253003	5309770	6826795	5518720	6357885	7904702	6482924	7474016	6910417	6109752	8228773	5859871	6254951	8073568	5346911
N-acetylglutamate	Amino Acid	Glutamate Metabolism	LC/MS Pos Early	1050	190.071	5817-08-03	70914	1266066	C00624	HMDB01138	662096	1619392	1245307	2219975	1509246	833777	1110818	1967677	1381675	724114	1606366	3804832	854142	1014778	1142174	1115809	1383392	1742567	1324023	1429143	998961	1207872	906177	1170333	827438	2864224	1250936	1130560	3037509	1179745
N-acetylglutamine	Amino Acid	Glutamate Metabolism	LC/MS Polar	2140	187.072	2490-97-3	182230	158492	C02716	HMDB06029	409416	859189	224520	71755	248764	264182	172590	600333	170952	664747	223691	460856	734630	73983	412154	617450	232529	328712	504004	213059	148268	332486	298784	413567	671837	250481	270662	252256	163781	184377
N-acetylglycine	Amino Acid	Glycine, Serine and Threonine Metabolism	LC/MS Neg	731	116.035	543-24-8	10972	10507		HMDB00532	1632396	1920754	747593	2137392	1295681	1745631	1159983	1146325	626542	888684	1046701	998562	1583201	863285	992731	3198716	787050	1680472	5287598	1812702	2553401	1153581	3290659	1410592	1117616	1161218	1179745	979116	1506236	2315141
N-acetylhistidine	Amino Acid	Histidine Metabolism	LC/MS Polar	2088	196.073	39145-52-3	75619	68142	C02997	HMDB32055	38441	93309	56112	59689	39553	99868		53788	38382	73955	35367	41395	101503	34412	73148	39331	23173	59808	66071	63475	47947	50821	41222	41955	76704	71545	38024	45672	71136	43137
N-acetylisoleucine	Amino Acid	Leucine, Isoleucine and Valine Metabolism	LC/MS Neg	2325	172.098	3077-46-1	2802421	2081100			112359	164842	186227	120902	163357	144938	110153	149195	120336	91157	233511	113880	138759	74981	114655	170658	178767	489680	111267	165465	215927	280933	172628	248309	253730	235953	364885	192949	315052	207116
N-acetylkynurenine (2)	Amino Acid	Tryptophan Metabolism	LC/MS Neg	2378	249.088						38802		84514	38902		29178		241390	24672		133015		62116		94554	46028		118020	118221				112079	130427	240494	148540	51807	66952	130259
N-acetylleucine	Amino Acid	Leucine, Isoleucine and Valine Metabolism	LC/MS Neg	2400	172.098	1188-21-2	70912	64075	C02710	HMDB11756	99267	169094	147679	195029	226625	186044	165473	216768	121556	103890	322146	168280	169406	112992	126352	213190	261210	618601	182381	241776	401160	347937	191552	332569	348551	396890	289725	281647	381617	242391
N-acetylmethionine	Amino Acid	Methionine, Cysteine, SAM and Taurine Metabolism	LC/MS Neg	1787	190.054	65-82-7	448580	395338	C02712	HMDB11745	319491	872793	460496	136305	287840	420374	302140	535495	289014	281498	381389	535098	163009	144263	372446	374675	312236	774430	274584	380361	469476	31498	362951	240851	339357	326660	301174	368705	402554	310343
N-acetylmethionine sulfoxide	Amino Acid	Methionine, Cysteine, SAM and Taurine Metabolism	LC/MS Pos Early	880	208.064		193368	167798			81269	454327	196348	91998	117577	63983	206582	151220	77113		504269	159084		385686		238012	81718	260756	82416	182297			151141	78034	80582	151739	82893	133899	971072	331841
N-acetylneuraminate	Carbohydrate	Aminosugar Metabolism	LC/MS Pos Early	660	310.113	131-48-6	439197	10292217	C00270	HMDB00230	1700310	1922369	1667933	1305227	1665207	1434081	1543862	1568971	1493932	1697382	1537195	2274889	1546987	1272443	2022372	1899314	1586488	1761749	1377478	2107336	1721102	2558739	2248880	1649034	1464842	2193624	1586899	1778105	1776239	1433473
N-acetylphenylalanine	Amino Acid	Phenylalanine and Tyrosine Metabolism	LC/MS Neg	2597	206.082	2018-61-3	74839	67404	C03519	HMDB00512	232352	164610	294753	423668	363834	304409	269800	348800	245183	155371	376831	189764	276173	227709	282515	214599	231792	334262	393191	448141	631311	297857	466315	440880	316041	311307	491102	336393	683124	351454
N-acetylproline	Amino Acid	Urea cycle; Arginine and Proline Metabolism	LC/MS Pos Early	1695	158.081	1074-79-9	322640	285677			629881	1004184	870448	1864070	1581286	4359602	2003777	1742629	1338647	661308	1031775	1446705	880093	1333439	1211893	7685399	675367	2979243	1263851	927749	1087368	1134425	783689	1042420	951895	1286829	1447027	1100385	1799605	499363
N-acetylputrescine	Amino Acid	Polyamine Metabolism	LC/MS Pos Early	2230	131.118	18233-70-0	122356	109095	C02714	HMDB02064	852473	1449536	1050451	1073579	1708918	382483	622857	1693162	1431299	574806	939292	759886	2032095	754449	1820444	986819	634239	1147289	1089719	1182074	1173390	1432778	720292	836784	1863294	1248853	810291	1037477	1426828	858323
N-acetylserine	Amino Acid	Glycine, Serine and Threonine Metabolism	LC/MS Polar	2000	146.046	97-14-3	65249	58744		HMDB02931	7193627	13976421	10120753	7507970	8661363	7365349	4968396	9817146	7564123	12953067	9792277	9704087	8158300	7075853	8629453	13906499	7289432	13497446	7568547	10574893	8699777	6646873	7793494	8630327	12543307	11121061	8432549	8761815	9226486	8137571
N-acetyltaurine	Amino Acid	Methionine, Cysteine, SAM and Taurine Metabolism	LC/MS Pos Early	600	168.033		159864	140553			89909	140311	89070	116837	55418	90340	144849	93191	98775	80385	84015	79869	91122	88559	147393	128016	71447	108817	138838	119496	83383	131079	91782	134471	70070	142791	108795	115424	103841	63418
N-acetylthreonine	Amino Acid	Glycine, Serine and Threonine Metabolism	LC/MS Neg	821.6	160.062	17093-74-2	152204	3841173			1679927	3112666	1644643	1601403	1480879	1043333	1351412	2154292	1410879	1456367	2039337	2266865	2120508	2222069	1451511	1974837	1410336	3325363	1240855	1923035	1831312	1844300	1486266	1480485	2299428	1594139	1639353	2184809	2750995	1341416
N-acetyltryptophan	Amino Acid	Tryptophan Metabolism	LC/MS Neg	2630	245.093	1218-34-4	700653	610602	C03137	HMDB13713	107936	33186	184327	182059	194472	106083	91691	146574	111988	120567	118157	91043	128945	96783	177212	152898	130760	306032	155436	118060	160975	79925	208208	148631	178177	133862	177386	184996	251056	174353
N-acetyltyrosine	Amino Acid	Phenylalanine and Tyrosine Metabolism	LC/MS Neg	1680	222.077	537-55-3	68310	61606		HMDB00866		66303	120380	71467	93366	107108	127208	101994	73063	75997	169853	118659	118134	60052	129928	128836	101297	273971	86206	99550	110314	134839	150115	74296	119888	73078	102422	160095	267363	50453
N-acetylvaline	Amino Acid	Leucine, Isoleucine and Valine Metabolism	LC/MS Neg	1704	158.082	96-81-1	66789	60154		HMDB11757	205286	440931	475320	257339	316129	255517	195493	293636	224093	219768	359874	341704	282436	216762	205077	299872	293374	672464	218961	345940	430851	342352	243012	395568	442484	413488	314337	328012	431929	311266
N-alpha-acetylornithine	Amino Acid	Urea cycle; Arginine and Proline Metabolism	LC/MS Pos Early	2000	175.108	6205-08-09	439232	388369	C00437	HMDB03357		86584	296363	237230	98386	190356	695664	134758			333593	133688		419616		397831	81793	301643	658629			140657	95871	90910	99788	241368			398642	323882
naproxen	Xenobiotics	Drug	LC/MS Neg	4155	229.087	22204-53-1	156391	137720	C01517	HMDB01923		562309760																				213577152
N-behenoyl-sphingadienine (d18:2/22:0)*	Lipid	Sphingolipid Metabolism	LC/MS Pos Late	3911	620.598						11465281	10726449	9007960	6451188	8518062	5537752	6496203	8024726	5329961	12985745	5493586	9776873	9051089	4006598	10740980	6095030	14545996	8264122	8518096	14926333	10201097	8070861	7794625	6895271	7467487	4123064	8758690	13049133	8896665	5408624
N-delta-acetylornithine	Amino Acid	Urea cycle; Arginine and Proline Metabolism	LC/MS Neg	858	173.093		9920500	8096135			356350	2439139	1272344	1642733	967346	404218	893842	2391841	639960	499660	1175628	1672365	637307	1553922	870596	3122657	536055	3018844	420706	1218195	1891654	802574	367602	794429	1159875	781050	1378699	648146	1752470	1468820
N-formylmethionine	Amino Acid	Methionine, Cysteine, SAM and Taurine Metabolism	LC/MS Neg	1543.8	176.039	4289-98-9	439750	388809	C03145	HMDB01015	618809	1965983	1073147	776862	822754	729140	709191	1121328	708603	801027	778378	1303673	913585	504795	970838	1009613	863934	1851371	1057846	997275	1050315	766375	862239	1083749	953274	1324522	1020867	944314	1034178	878399
N-formylphenylalanine	Amino Acid	Phenylalanine and Tyrosine Metabolism	LC/MS Neg	2400	192.067	13200-85-6	759256	663938				85721	92570	535237	131115	85889	536578		227200	49745	327417	126120	117757	363060		278193	452990	1035892	85207	701968	1338355	544515	302881	488669	454841	569003	514557	484703	891040	481356
nicotinamide	Cofactors and Vitamins	Nicotinate and Nicotinamide Metabolism	LC/MS Pos Early	1942	123.055	98-92-0	936	911	C00153	HMDB01406	1064921	2106989	1985855	4722673	2294358	8058076	2142400	2848334	2749407	4579828	1681871	1721365	2746262	2252793	3848514	2015525	1740033	2107100	1508117	2215108	2401099	2257353	952691	2827568	4180315	1919825	1505069	4713740	3055737	1454350
N-methylpipecolate	Xenobiotics	Chemical	LC/MS Pos Early	1932	144.102	41447-17-0	11862129;11286529	9461516			25532108	6131807	16557283	7121458	9486517	5675118	5573816	6906226	19426652	5252838	10718335	9764807	14974417	27509076	51587000	30437824	4612140	18881514	9128570	12200634	6564020	16425707	14522803	11685399	11589709	16956784	27452272	6530284	5893238	7245722
N-methylproline	Amino Acid	Urea cycle; Arginine and Proline Metabolism	LC/MS Pos Early	1335	130.086	475-11-6	557	541			16206326	369868416	13267570	4067854	13379453	21870912	251281024	185417344	9545758	9437368	108483736	76399896	42028528	26522946	91143712	136990512	8985255	10894734	123386040	5571733	17027848	190971968	10321094	8668573	109805376	36050488	100170560	90085152	177106208	113098448
N-monomethylarginine	Amino Acid	Urea cycle; Arginine and Proline Metabolism	LC/MS Pos Early	2845	189.135	53308-83-1	132862	117259	C03884	HMDB29416	1028781	2272655	2289723	993813	2322081	1081231	725196	1895377	1991990	3563115	875370	2939662	2249753	926591	2559471	3754525	1662401	2010280	1288510	2889267	1927479	1507207	1877645	1620371	3053742	3549243	1872433	1692999	3361091	1399251
N-oleoyltaurine	Lipid	Endocannabinoid	LC/MS Neg	5610	388.253	52514-04-2	6437033	4941625					113686	174044		124935		179225	152614			278751							186753	299409		154352				323581			646692
nonadecanoate (19:0)	Lipid	Long Chain Fatty Acid	LC/MS Neg	6068	297.28	646-30-0	12591	12071	C16535	HMDB00772	4367003	2606932	4906339	4607078	5503812	5013062	3103113	5706417	4617814	4514762	3437704	6765431	4679316	3337005	3849802	5270698	6043045	2230336	6310330	8089759	8798150	4792859	5323612	5323101	4161570	4633643	3487152	3515565	6377144	4531302
nornicotine	Xenobiotics	Chemical	LC/MS Pos Early	2947	149.107	5746-86-1		21108497
N-palmitoylglycine	Lipid	Fatty Acid Metabolism(Acyl Glycine)	LC/MS Neg	5580	312.254	2441-41-0	151008	133100			198103	166467	227073	191893	219188	224508	83489	171168	221652	224595	73514	240480	248021	143334	150395	207165	195085	129495	358164	364742	362063	305029	265324	174417	139597	299969		187378	411669	161808
N-palmitoyl-sphinganine (d18:0/16:0)	Lipid	Sphingolipid Metabolism	LC/MS Pos Late	3090	540.535	5966-29-0	5283572	4446685		HMDB11760	1457138	1460781	2549299	3654896	2217036	1297270	2122921	2226580	1415210	1274940	2407584	4620479	1693400	1098770	2764485	1775520	3249572	3572962	1347312	2871629	2016463	4353930	1797062	2544932	2035579	3529263	1315678	2440072	2176053	1110559
N-palmitoyl-sphingosine (d18:1/16:0)	Lipid	Sphingolipid Metabolism	LC/MS Pos Late	2893	538.519	24696-26-2	5283564	4446677		HMDB04949	24646398	15980341	22651272	20821620	20737906	13931253	16059087	22215716	13698442	20125976	17408976	29859636	23109404	12832673	30328870	13744211	25607306	19106816	15617887	33220640	23507254	24576028	20542624	20228106	23634794	15899281	16263353	26734856	21656556	14016398
N-stearoyl-sphingosine (d18:1/18:0)*	Lipid	Sphingolipid Metabolism	LC/MS Pos Late	3392	566.551	104404-17-3	5283565	4446678		HMDB04950	8227200	2578128	4990116	6120869	4282663	3718428	4070050	4625243	3888907	5351446	3577405	6368218	9028654	3563984	9011080	2960010	6786851	3860965	4063478	12395999	5903807	6903022	5832718	4538404	5151920	2856426	3122768	10419576	5366504	4087209
O-acetylhomoserine	Amino Acid	Glycine, Serine and Threonine Metabolism	LC/MS Polar	1850	160.062	7540-67-2	439389	388506	C01077			222665	111291	245435			184462	228280	134494	140440	94255	363006		81187	231024	3345762	113267	183089	197440	83955	89537	75094		213002	192217	278782	93192536	199518	144866	75506
o-cresol sulfate	Amino Acid	Phenylalanine and Tyrosine Metabolism	LC/MS Neg	2796	187.007		11615528	9790277			23619		104768	55815	161187		250711	620475	302432		64706		284054	42609	288906	135306		452921	378497	213821		103424	264073	151656	70663	43487	144605	151088	53627	36415
octadecanedioate	Lipid	Fatty Acid, Dicarboxylate	LC/MS Neg	5043	313.238	871-70-5	70095	63283		HMDB00782	1498389	656303	1090411	1716580	968213	1077509	863024	1963069	988277	988848	890903	1263829	1353390	555921	584657	1322760	1128617	903837	1830896	1386388	594608	980519	1010498	686943	969684	373052	629915	1018702	954262	1542062
octanoylcarnitine	Lipid	Fatty Acid Metabolism(Acyl Carnitine)	LC/MS Pos Late	950	288.217	3671-77-0	123701	110274	C02838	HMDB00791	11893854	8518153	12081587	14108124	6021404	5137343	1737950	4276577	3170050	10063721	2291325	5490743	16801996	889546	8664231	12251809	4940821	3363243	23022750	21235818	9636326	7700107	11351116	6095167	8661699	10151303	2784119	9935293	13676411	4226130
oleate/vaccenate (18:1)	Lipid	Long Chain Fatty Acid	LC/MS Neg	5655	281.249						3207342592	1794286336	3121441024	4967481856	3912495872	5708028416	1060923904	4292990976	2793950976	4161164288	2568980480	3451231488	5608791552	872899072	4052272640	5099459072	3273885696	909790016	7371911680	8019161088	7830841856	3388313856	5429570560	3345050112	2427139584	3836163328	1689588096	2707937024	5810425856	2026949376
oleoyl ethanolamide	Lipid	Endocannabinoid	LC/MS Neg	6400	324.291	11-58-0;111-58-0	5283454	4446574		HMDB02088	143197	434837	810375	866762	464973	495128	95108	888859	392087	298572	155073	926927	221485	323483		195376		428552	695481	286654	614293	648387	193174	319983		1293622	173963	280350	2314925	297337
oleoyl-arachidonoyl-glycerol (18:1/20:4) [2]*	Lipid	Diacylglycerol	LC/MS Pos Late	2990	660.556						2875237	4682316	1944434	8235385	4766761	3025951	4706026	3693180	1871407	4091359	2605604	6153070	2055408	1897347	3323021	4406990	4112193	2039893	6155280	3251450	3364080	4860383	3462391	4419045	2033083	5978591	2738692	3859221	2484722	1584782
oleoylcarnitine	Lipid	Fatty Acid Metabolism(Acyl Carnitine)	LC/MS Pos Late	1423	426.358	38677-66-6	6441392;53477789	21403150		HMDB05065	13397936	24872844	17606350	28070644	18564204	19709890	7068524	16108202	10836622	12166232	7082046	14388614	10993348	4481125	21836252	21510244	14289115	13778886	26922700	30680272	26204000	20767552	24767600	12498618	17139844	20685188	12975029	13622364	25659448	12604561
oleoylcholine	Lipid	Phospholipid Metabolism	LC/MS Pos Late	1449	368.352						9269912	7629219	6887963	11777632	11795944	10704776	16079724	7135522	10506895	5380778	14483083	9780217	4487329	16014089	7121299	7028971	9261272	7076663	6552755	6667904	2539130	6923019	4960451	8909075	5454215	9247065	8432302	8149980	4632629	10447987
oleoyl-linolenoyl-glycerol (18:1/18:3) [2]*	Lipid	Diacylglycerol	LC/MS Pos Late	2819	634.541						2154358	2165217	1966825	4074405	1254948	2769255	1575793	3158845		3032952	2204038	4748622	1688232	985783	2442484	1173386	3713036	2744192	2972106	2773768	1155969	5147012	1127094		1727009	2943345	1342560	4176992	1571424	789874
oleoyl-linoleoyl-glycerol (18:1/18:2) [1]	Lipid	Diacylglycerol	LC/MS Pos Late	3115	636.556	106292-55-1		23975985			11073174	15652079	16034077	31245758	17207264	12945525	15813643	20740150	4602562	47173768	11676623	25509600	14405536	8097831	10700429	22290492	10209138	15617113	25454760	30335376	14132031	20856592	15383372	8322636	14558127	18534678	15526993	15399473	21280016	8838008
oleoyl-linoleoyl-glycerol (18:1/18:2) [2]	Lipid	Diacylglycerol	LC/MS Pos Late	3223	636.556	104346-53-4					9194213	14636064	12743962	35259140	18008192	11761029	13048768	16635177	3027412	31061446	9306851	26132128	10801889	6053043	10176766	19236284	8937303	14001520	22350730	25973936	10243397	19299518	11867032	6113881	9656502	16990492	13458338	14380634	19038748	6554017
oleoyl-oleoyl-glycerol (18:1/18:1) [1]*	Lipid	Diacylglycerol	LC/MS Pos Late	3571	638.572						2692257	4254571	4683743	12285476	4769847	3569392	4533554	3660018	1856361	17661140	2806848	8093464	3587035	1740555	3342395	4095828	3472734	2247767	5810151	7913444	3403535	6855373	3276027	2792658	2328669	5117909	2515707	3720089	6418929	1464129
oleoyl-oleoyl-glycerol (18:1/18:1) [2]*	Lipid	Diacylglycerol	LC/MS Pos Late	3695	638.572						2599865	5363857	4569519	14403846	3679098	3672103	5058282	2682453	1743834	17125876	1772819	8164977	3864836	1857316	3631452	4495170	3549533	1576867	6999678	8824856	2756844	6900086	3391475	2729515	2201783	5370829	2534893	4017154	6813090	989496
O-methylcatechol sulfate	Xenobiotics	Benzoate Metabolism	LC/MS Neg	2344	203.002		22473	21078			279878	699782	1869309	1128951	2952041	408900	3789306	2429528	3055495	135175	1200605	702115	2621080	921461	2175215	741024	885270	8819305	1186864	3224337	226261	695780	2311542	1450824	1437353	2247158	1275248	3653088	729936	1345332
ornithine	Amino Acid	Urea cycle; Arginine and Proline Metabolism	LC/MS Pos Early	2800	133.097	3184-13-2	6262	6026	C00077	HMDB03374	252820064	451376192	700462208	276826720	283858624	371783616	281052096	539048448	380863104	334089920	305959136	406079392	331927744	316505120	562872448	324491488	338988128	627837568	231322016	422737952	333479968	420793568	254556592	359553184	338224864	517900896	391466336	317176288	581912640	345782752
orotate	Nucleotide	Pyrimidine Metabolism, Orotate containing	LC/MS Polar	1638.1	155.01	50887-69-9	967	942	C00295	HMDB00226	1366259	2117566	1975337	1238876	2062234	2116883	913127	1971478	1990415	1160169	2418151	1708905	2671644	1550204	2142111	1034659	965328	1479792	1017918	2784936	1169355	2948384	1468150	1427139	1520300	1614755	1168959	1000954	1503701	1731179
orotidine	Nucleotide	Pyrimidine Metabolism, Orotate containing	LC/MS Polar	2250	287.052	314-50-1	92751	83729	C01103	HMDB00788	257025	417427	339970	333281	337195	406842	226157	332293	300776	395412	275180	439281	383010	226732	427998	1052354	291198	361330	181916	517592	326086	411276	337990	358352	360194	471161	295114	322400	405001	262205
O-sulfo-L-tyrosine	Xenobiotics	Chemical	LC/MS Neg	990	260.023		514186	448617			972193	1275998	1371088	1593339	1666763	934284	525617	1235458	1116037	1121855	815737	1256312	1204407	1085412	1174616	1327459	958368	1411252	1673770	1167981	1198454	1231812	1282295	1483295	1240578	1164665	1068953	1164777	1472320	1263321
oxalate (ethanedioate)	Cofactors and Vitamins	Ascorbate and Aldarate Metabolism	LC/MS Neg	603	88.988	144-62-7	971	946	C00209	HMDB02329	2614045	5664586	1751105	3744022	3653700	3100702	4263913	3552085	3341098	3120879	5568204	3282424	5582209	3459640	1486476	4632830	1900078	4160085	4267007	3065320	2431961	2925355	3012133	2584714	4826318	2808012	5156919	4689984	4348870	4433516
palmitate (16:0)	Lipid	Long Chain Fatty Acid	LC/MS Neg	5618	255.233	57-10-3	985	960	C00249	HMDB00220	2633409536	1733136640	2615032576	3472160768	3832106240	3893182208	1546656384	3382252032	3128513024	3659202816	1788053120	3260912896	4218353664	1325574656	3387437056	3568968704	3106125056	1281639040	4705822720	6210438656	5179388416	3454208256	4036176384	3543844096	2446736896	3468052224	1867020160	2634980864	4200621568	2011758080
palmitoleate (16:1n7)	Lipid	Long Chain Fatty Acid	LC/MS Neg	5475	253.217	373-49-9	445638	393216	C08362	HMDB03229	188143008	140219408	209347808	522955456	426665568	760586304	82502280	271667936	213066544	316917888	125980832	297872128	441114880	67396632	349341280	372934752	181248768	67385088	990243520	1135143552	909064704	324185568	764006272	335644384	153764336	734888448	100585240	171480992	601079168	112437520
palmitoleoylcarnitine*	Lipid	Fatty Acid Metabolism(Acyl Carnitine)	LC/MS Pos Late	1357	398.326			28639183			2143827	3975836	2170625	4276882	2621741	2914890	721957	1737823	1575145	2216380	628009	2076182	2428021	896076	3014447	3625886	1611814	1169249	5766219	6898691	4154151	2518674	5338079	2048920	2138043	3439225	1242493	2287376	4212314	1794271
palmitoleoyl-linoleoyl-glycerol (16:1/18:2) [1]*	Lipid	Diacylglycerol	LC/MS Pos Late	2664	608.525						1397751	2600414	1777140	6850967	5404534	2149266	2534856	2914935	1013004	4874227	1606116	4855654	1825757	1521379	1872395	3333150	1510581	2449770	4378773	6431889	1654256	4240844	2226013	1522451	1744080	5174283	1905753	2817981	4271653	1229767
palmitoleoyl-oleoyl-glycerol (16:1/18:1) [1]*	Lipid	Diacylglycerol	LC/MS Pos Late	3035	610.541		9543694	7822644		HMDB07131	163376	599770	425332	2198782	1436815	617305	799251	520058	410936	2918800	274445	1575045	400986	250427	487973	501894	511025	240584	85594	1401815	339101	1523344	534070	776942	327178	2493686	146065	573102	941028	116672
palmitoleoyl-oleoyl-glycerol (16:1/18:1) [2]*	Lipid	Diacylglycerol	LC/MS Pos Late	3154	610.541						304550	290844	628795	3333796	2215040	677361	826349	701316	639338	2694799	319145	1871405	279856	228683	760433	571230	487718	492455	253528	2323113	285546	1796732	640945	750527	342366	1869938	274833	712433	1540641	187129
palmitoloelycholine	Lipid	Phospholipid Metabolism	LC/MS Pos Late	1385	340.321						335358	396870	348585	1117228	954776	868216	1355052	308542	777402	393764	927588	745113		1150891	268306	391098	415641	249599	422948	517168		515648	205625	607577	161700	1010219	324940	635194	214765	614718
palmitoyl dihydrosphingomyelin (d18:0/16:0)*	Lipid	Sphingolipid Metabolism	LC/MS Pos Late	2290	705.591		9939965	8115586			72454712	68305112	85708312	54391248	82007904	60164016	64756844	69750256	77383800	81114432	65269680	90947888	80858928	58337352	87789640	64138252	77895256	96359984	44390792	101757856	78708400	108430016	69983320	80938360	101627840	84913728	58575132	88063976	71062256	63406240
palmitoyl ethanolamide	Lipid	Endocannabinoid	LC/MS Neg	6300	298.275	544-31-0	4671	4509	C16512	HMDB02100	551652	531569	868691	905267	836731	709551	483403	785477	721054	419414	508053	653510	490999	620653	509549	513557	406365	620586	713373	567026	723640	859840	435406	654189	364487	1173356	410529	448964	2060754	625921
palmitoyl sphingomyelin (d18:1/16:0)	Lipid	Sphingolipid Metabolism	LC/MS Pos Late	2168	703.575	6254-89-3	9939941	8115562			852912704	724394240	855904768	462157664	709767040	663405184	690230528	732654848	689136192	749730048	723701440	881429632	821532352	641848384	894337408	648284672	756040448	833582848	533521664	897429568	798266304	814320576	722201344	758200832	866695744	716154624	709663360	797511808	750964928	686673856
palmitoyl-arachidonoyl-glycerol (16:0/20:4) [1]*	Lipid	Diacylglycerol	LC/MS Pos Late	2916	634.541						1002855	342556	603053	1826027	2190554	975513	1738133	784267	669238	1381639	1030589	3812346	807461		1222509	504652	2186569	799055	1141615	1564715	1024668	2661650	864495	1202556	1014515	1214569	725569	1563277	1203720	287356
palmitoyl-arachidonoyl-glycerol (16:0/20:4) [2]*	Lipid	Diacylglycerol	LC/MS Pos Late	3015	634.541						465002	921772	285397	1511970	1499859	591350	1363971	920945	514617	869575	342734	2251685	416176	420329	611716	914160	1148780	403446	779599	585683	445719	1809693	567200	1279337	346093	1129260	403398	773409	839886	249853
palmitoylcarnitine	Lipid	Fatty Acid Metabolism(Acyl Carnitine)	LC/MS Pos Late	1425	400.342	6865-14-1	461	448	C02990	HMDB00222	10749216	14285434	10717173	16210601	15277260	9454647	5314097	10602092	8327779	8728665	3511393	10964135	8999001	3246348	15516967	11975352	9843970	7053749	15607217	22121646	14115890	16098085	16500117	11412401	11638500	14724961	6776110	12635721	16081311	9458120
palmitoylcholine	Lipid	Fatty Acid Metabolism (Acyl Choline)	LC/MS Pos Late	1482	342.337		151731	133731			17857364	12563892	13963546	20863616	26607184	20940692	31115510	15194119	20011888	12155452	24811688	15940051	11650081	35773172	13973013	14343894	14998969	11620629	12405182	12917865	5361235	14908665	10626057	20615228	11985013	17641126	14810445	17670428	7969542	22171708
palmitoyl-linolenoyl-glycerol (16:0/18:3) [2]*	Lipid	Diacylglycerol	LC/MS Pos Late	2834	608.525						194160	373740	264143	1499415	1082645	501969	715894	1038028		1377518	293213	1713237	413524	284864	449668	1209576	573222	653073	894502	846160	314098	1593816	344134	363264	470696	1039648	306965	935190	822474	319931
palmitoyl-linoleoyl-glycerol (16:0/18:2) [1]*	Lipid	Diacylglycerol	LC/MS Pos Late	3080	610.541		9543695	7822645		HMDB05207,HMDB07103	2811143	1812491	3212673	7607314	5960301	2886955	4050423	5551722	1426231	13694197	1977396	7044486	3518520	2683521	2996920	4342712	2730477	3671489	3507070	7662711	1742118	6465931	3177346	2640404	2865522	3973416	2168197	4042717	5416695	2400194
palmitoyl-linoleoyl-glycerol (16:0/18:2) [2]*	Lipid	Diacylglycerol	LC/MS Pos Late	3197	610.541						2052569	2617847	2187210	7067888	5447915	2430790	3172036	4165035	932270	9418443	1433299	6818515	2679032	1981483	2461285	3788142	2666929	2579811	3254751	5583039	1514799	5909352	2634316	2061166	1859465	3281649	2335064	3508516	3979652	1865718
palmitoyl-oleoyl-glycerol (16:0/18:1) [1]*	Lipid	Diacylglycerol	LC/MS Pos Late	3562	612.556						819764	1020084	1122991	3924104	2527506	1030970	1658161	1420292	879088	6260253	664695	3264864	1331459	540705	1502415	1263136	1516652	552950	1242724	2923553	803281	2684864	959558	1244421	396906	1754480	415124	1327124	2020517	556999
palmitoyl-oleoyl-glycerol (16:0/18:1) [2]*	Lipid	Diacylglycerol	LC/MS Pos Late	3695	612.556						989328	1259115	1205369	4914686	2691983	1274530	2105550	1682470	812758	7382904	676906	3547188	1576926	709666	1594704	1376412	1654302	721549	1296777	3075925	858235	3201970	951712	1388604	721809	2017754	651582	1685301	2376454	449941
pantothenate	Cofactors and Vitamins	Pantothenate and CoA Metabolism	LC/MS Neg	1498.7	218.103	137-08-6	6613	6361	C00864	HMDB00210	1519945	2818739	1909462	6146444	9976611	1989273	2725619	2665400	1499932	2495565	18141832	2256987	2463813	1996170	1564642	4495754	1654321	1689841	3137079	2175281	1672116	1692248	2628156	2024778	3646227	1791505	1998696	1513435	2888946	3735017
paraxanthine	Xenobiotics	Xanthine Metabolism	LC/MS Neg	2279	179.057	611-59-6	4687	4525	C13747	HMDB01860	543061	159854	6339794	890522	4076634	1383550	1688632	4548412	1215798	952644	8309697	923520	4163304	664720	9714187	1460640	730485	8351164	1215500	6061177	2922906	3096290	6686070	3192407	1067760	7459271		3867319	3358436	1206863
p-cresol sulfate	Amino Acid	Phenylalanine and Tyrosine Metabolism	LC/MS Neg	2890	187.007	3233-57-7	4615423	3806480	C01468	HMDB11635	185984416	107010664	363066496	116769528	271356288	139403392	135928064	299180480	206583952	400663328	140634272	56630140	186849360	227473952	483496640	263504656	172195344	388786240	219935328	275536096	185147968	74752400	230491200	247186640	213383920	231826576	304517984	78650968	393516288	250033648
p-cresol-glucuronide*	Amino Acid	Phenylalanine and Tyrosine Metabolism	LC/MS Neg	2420	283.082	17680-99-8	154035	135751		HMDB11686	478987	249875	799739	797393	1039541	105416	157772	417480	319362	807728	203161	37429	133933	290229	1391231	937223	378289	507852	545216	2721695	122296	26701	360376	358486	295414	392960	1069829	105597	1529856	512067
pelargonate (9:0)	Lipid	Medium Chain Fatty Acid	LC/MS Neg	4798	157.123	112-05-0	8158	4574394	C01601	HMDB00847		2776798									2425566	2073133		8896662		2530470	2526829	2107939			2458342	1873054			2095423	2801428		1990161
pentadecanoate (15:0)	Lipid	Long Chain Fatty Acid	LC/MS Neg	5521	241.217	1002-84-2;10002-84-2	13849	13249	C16537	HMDB00826	64381324	41917740	55614224	59460460	56185612	86447504	47500544	62717500	68074368	62953124	40038588	85555160	82124136	38632876	68734008	65825760	58240136	34117080	84193056	136959568	106778560	58573316	83909080	66922364	49869748	73323248	42189652	52679832	67366880	46167128
phenol sulfate	Amino Acid	Phenylalanine and Tyrosine Metabolism	LC/MS Neg	2156	172.991	937-34-8	74426	67018	C02180	HMDB60015	58586692	26404456	45534808	112136136	29893206	37471888	181968368	41690352	16691603	46884252	12549907	39834452	23079928	13787763	29834934	21637776	31165294	19390660	23045704	22930872	37214976	18164178	26227192	47191816	79404768	17063424	23801384	19880870	23695288	37413280
phenylacetate	Amino Acid	Phenylalanine and Tyrosine Metabolism	LC/MS Neg	2150	135.045	103-82-2	999	10181341	C07086	HMDB00209	244052		171701		282871		398389	176142					104750	193214	249341	227779		242697		677762				265034	223708	233623	172687		201243
phenylacetylcarnitine	Peptide	Acetylated Peptides	LC/MS Pos Early	3092	280.154	287108-21-8					230297		639044	311527	1048669		304294	727272	247068	378884	155154				189269	634323		715456		274722	114174	304542	66866	541224	351837	278177	605405		552389	221175
phenylacetylglutamate	Peptide	Acetylated Peptides	LC/MS Neg	1630	264.088		11579826	9754592		HMDB59772	37263	9673	156200	38482	96470		67742	34650	61478	57445	53420	3842	16700	82254	45650	58313	19574	94085	27374	113097	46960	33513	44039	55823	40878	72124	49354	4263	113659	60243
phenylacetylglutamine	Peptide	Acetylated Peptides	LC/MS Neg	2330	263.104	28047-15-6	92258	270643	C04148	HMDB06344	10493284	7171133	18112742	9602056	22669134	5434761	13473411	10907294	11007852	14009998	7871177	3808255	4447525	7841723	19842572	16927768	5805040	16189974	8119603	14651455	6802392	7759849	9237497	17064880	10676664	12232999	14595178	2824399	13516069	11736530
phenylacetylglycine	Peptide	Acetylated Peptides	LC/MS Neg	2375	192.067	500-98-1	68144	61452	C05598	HMDB00821		109559	110627	137590	194652	32743	137817		71279	27961	104325	149063	192519	74360		33790	79471	263173	12799	57411	235739	188474	64054	130154	115088	132189	198008	152313	184376	153329
phenylalanine	Amino Acid	Phenylalanine and Tyrosine Metabolism	LC/MS Pos Early	2878	166.086	63-91-2	6140	5910	C00079	HMDB00159	1311752960	1269453440	1711022336	1556340992	1618204032	1210673280	1120525824	1941132672	1678956160	1526049920	1437389824	1724082048	1452263808	1264894848	1549449984	1418123776	1371062656	1967454848	1290123392	1394799744	2290257408	1697794176	1493687808	1486800000	1551540224	1740159360	2092069120	1662401408	1969971584	1425585280
phenylalanylalanine	Peptide	Dipeptide	LC/MS Neg	2745	235.109	3918-87-4	6993123;5488196	4589716						57106			189557											9796552			946871				22801				530867	48620
phenylalanylglycine	Peptide	Dipeptide	LC/MS Neg	2462	221.093	721-90-4	98207	88678			31391	55118	150722	59292	90952	56796	81368	73518	117633	81004	47626	89011	28517	41190	107433	99517	23922	213419	69855	104737	129504	31086	93213	55950	90501	44231	83379	76573	213350	101872
phenyllactate (PLA)	Amino Acid	Phenylalanine and Tyrosine Metabolism	LC/MS Neg	2208	165.056	828-01-3	3848	3715	C05607	HMDB00779	943774	1054793	1638754	1611803	1867829	1026132	895798	4022427	2143866	904252	1819856	2187006	1373684	805925	1264575	1121617	1279585	1549672	1203535	923711	3708803	1577017	1187841	1358234	2217946	1622066	1690426	2789632	1445896	843992
phenylpropanolamine	Xenobiotics	Drug	LC/MS Pos Early	3034	152.107	154-41-6	26934	25082	C07911	HMDB01942											1635091									3077383
phenylpyruvate	Amino Acid	Phenylalanine and Tyrosine Metabolism	LC/MS Polar	845	163.04	156-06-9	997	972	C00166	HMDB00205	532297	477258	579401	614631	396445	349463	221851	1163906	667852	841054	482806	454576	714122	415451	519612	679587	453710	583898	617532	180242	1145760	588629	362533	415306	998954	314412	571640	712652	292885	352213
phosphate	Energy	Oxidative Phosphorylation	LC/MS Neg	608	96.9696	7664-38-2	1061	1032	C00009	HMDB01429	138297344	140569616	153061952	136525312	113031328	125922792	148451792	128498456	137282064	145321536	150230480	142797248	138305232	147065952	131822488	143436560	153464096	146703424	149787760	122277280	148401408	158395376	151818576	158107920	153869744	157838912	144612144	149633184	157044368	142346192
phytanate	Xenobiotics	Food Component/Plant	LC/MS Neg	5908	311.296	14721-66-5	26840	10140204	C01607	HMDB00417,HMDB00801,HMDB00553	11262450	2682901	10048826	4474260	6475222	4048212	3924160	6243898	6887058	4306452	2269333	10320490	7340119	3076159	12990588	2255197	6051915	1434131	5811719	7348089	4714025	4649247	5428948	5926578	5153538	2013543	1121858	5649439	3362736	4434411
picolinate	Amino Acid	Tryptophan Metabolism	LC/MS Pos Early	910	124.039	98-98-6	1018	993	C10164	HMDB02243	971306	1157393	2097108	853727	919788	782522	871145	2844421	1708655	690883	3367401	1203797	1392927	422296	1057647	1199308	812459	3631006	773162	2272792	695560	541369	663909	1747944	1539251	1182317	1048674	1005954	1243536	1076889
pimelate (heptanedioate)	Lipid	Fatty Acid, Dicarboxylate	LC/MS Polar	2745	159.066	111-16-0	385	376	C02656	HMDB00857	42423	119239	143189	107180	79839	32474	67588	80669	26894	48431	35172	66543	40643		65026	49916		64017	35988	102942	92739	100173	44642	39914	58594	141139	88782	32996	125729	63797
pipecolate	Amino Acid	Lysine Metabolism	LC/MS Pos Early	2200	130.086	4043-87-2	849	826	C00408	HMDB00070	55612692	46216384	55097664	26687904	40334920	36983888	30081868	47278072	45963884	29350712	26325456	38092836	33408064	24047224	33408790	63203704	22400712	52511608	31512298	22921484	19559992	38694924	44199728	112146896	32062966	48981256	52033176	23425624	29837000	23580098
piperine	Xenobiotics	Food Component/Plant	LC/MS Pos Late	1168	286.144	94-62-2	638024	553590	C03882	HMDB29377	12706950	7710614	45859248	43282248	52264136	741216	5475610	39493188	20686576	29112470	17608436	21906124	28860688	14066786	22194156	22987618	42611320	38265864	1487084	38015428	17206034	18672742	47885688	55209672	26025846	103587184	10565778	2113021	73097336	1704896
pivaloylcarnitine	Xenobiotics	Drug	LC/MS Pos Early	3005	246.17		126894	112688		HDMB41993							2091462
pregn steroid monosulfate*	Lipid	Steroid	LC/MS Neg	5000	397.205	1247-64-9		13465233			6303096	4988898	3343080	2492940	4422210	5327331	4366705	5476880	14221734	8800153	2236427	7550621	4067714	3586976	12128530	2397483	3744862	3059075	6711405	6458736	11677564	3943632	6075058	5716792	5410834	10687970	2889325	3319594	5707753	2827309
pregnanediol-3-glucuronide	Lipid	Steroid	LC/MS Neg	5145	495.296	1852-49-9	123796	110346			132416	347194	130496	170728	97331	206381	47454	78854	345387	185879	77288	325385	77688	151346	218909	118149	128402	185760	140616	316756	294028	107876	375762	98040	211197	362446	74024	95691	120194	153369
pregnanolone/allopregnanolone sulfate	Lipid	Steroid	LC/MS Neg	5160	397.205														189385			103949			60190		57971	32422				45801			61363	117366
pregnen-diol disulfate*	Lipid	Steroid	LC/MS Neg	3868	238.077						9433235	8953389	8751990	16695103	13318789	9618227	9777340	11196792	26119760	15452510	6368485	34188160	6340861	10539059	22971768	9403662	8219092	7680268	19447672	4659044	21065962	25955554	12102066	9056069	16776279	71874632	6432808	8328255	9895038	6601236
pregnenolone sulfate	Lipid	Steroid	LC/MS Neg	5100	395.19	1247-64-9	105074	94802		HMDB00774	948137	1283612	228922	280688	1004523	497365	715332	602774	4655486	1227109	267401	1677551	708829	783012	2673649	215334	331436	658354	788751	552548	1642405	466473	739354	832944	837425	2081683	353486	286769	425522	437776
pristanate	Lipid	Fatty Acid, Branched	LC/MS Neg	5773	297.28	1189-37-3	123929	110458		HMDB00795	568162		579203	367357	659927	331028		554668		355894	359495	372084	625782				579935		150281					656198		370322
pro-hydroxy-pro	Amino Acid	Urea cycle; Arginine and Proline Metabolism	LC/MS Pos Early	2128	229.118	18684-24-7	11673055	9847785		HMDB06695	12233131	18513666	136590880	16897680	24324656	22028012	19805586	49024136	25275444	20532244	105870512	31526024	8639731	18166240	19862912	37160196	20772176	46356912	38567584	21837688	15808976	28276070	19496520	27709028	21099646	27736428	27573698	14836088	86175392	22012724
proline	Amino Acid	Urea cycle; Arginine and Proline Metabolism	LC/MS Pos Early	1603	116.071	147-85-3	145742	128566	C00148	HMDB00162	2200450816	2545029632	3070868736	3034947328	3550701312	2357611264	3013172480	3228215040	3029636608	2135970816	2466749696	4440692736	2548250368	2460017152	3370448384	2864686336	2485492992	4656342528	1409665792	2222316544	2169475328	3301299712	1702192384	2945011456	2426039552	3541476096	3120649728	2909842688	3380862976	1942722816
prolylglycine	Peptide	Dipeptide	LC/MS Pos Early	2136	173.092	2578-57-6	7408076;6426709	4932143			620304	2036615	6938762	5256053	2548819	730962	1697825	2653786	1584693	1330347	5045759	4031408	771281	3194177	1220278	3812904	1289029	11847753	1928081	1150945	2107487	3486006	866476	4068204	1964452	5206848	4671455	1253553	9453305	3142760
propionylcarnitine	Lipid	Fatty Acid Metabolism (also BCAA Metabolism)	LC/MS Pos Early	2590	218.139	17298-37-2	107738	96904	C03017	HMDB00824	17907096	21360886	50781332	23617676	27429092	14499080	12084585	43303304	20542392	19818910	29756488	30989124	23338904	10547761	20056960	22688468	10536249	53290168	12253172	12089740	11723570	28695628	13191079	25892440	30549464	28035308	40301916	21895730	31051486	25599676
propionylglycine	Lipid	Fatty Acid Metabolism (also BCAA Metabolism)	LC/MS Polar	1502.5	130.051	21709-90-0	98681	89122		HMDB00783	430941	763036	685326	273493	208983	258551	383775	527066	223885	352092	1035663	810105	306755	264454	317182	484703	214850	1009410	234458	58380	214877	281294	276812	204104	579448	316357	919365	259830	258592	512028
pseudoephedrine	Xenobiotics	Drug	LC/MS Pos Early	3041	166.123	90-82-4	7028	6761	C02765	HMDB01943											7413707									76712368
pseudouridine	Nucleotide	Pyrimidine Metabolism, Uracil containing	LC/MS Neg	1100	243.062	1445-07-4	15047	21403010	C02067	HMDB00767	6416172	7252578	5361491	5360781	6708856	4077828	3900586	6831060	4811813	4792540	5100157	7132691	6574834	4856090	7093599	6240955	5305047	7147842	6670596	6790897	5777735	6475853	5429563	6674941	5719083	5938636	5491314	6279401	6496237	5309080
pyridoxal	Cofactors and Vitamins	Vitamin B6 Metabolism	LC/MS Pos Early	2343	168.066	65-22-5	1050	1021	C00250	HMDB01545		162383								95803	3385868	130068				1255297		106509	142853							119463			119278	553884
pyridoxate	Cofactors and Vitamins	Vitamin B6 Metabolism	LC/MS Neg	2185	182.046	82-82-6	6723	6467	C00847	HMDB00017	1196789	2883531	2923778	9409654	8031981	1280148	3252187	2141783	1765127	2092632	90045824	3635995	5950567	1824444	2654677	23975984	1001722	4562546	3457100	2570386	1519318	2946996	2460047	2525677	8594105	1509362	2799730	1878542	1485492	6970464
pyroglutamine*	Amino Acid	Glutamate Metabolism	LC/MS Pos Early	1900	129.066	2353-44-8	134508	118562			241945024	349395200	207601920	204683328	135635600	267038512	166980848	181422432	365668288	149192544	353421312	489727552	391787520	152257904	333109856	285446208	172552608	290506720	192672224	184596384	142855824	335922688	217260144	237776976	179370448	306113408	336275712	286806528	231900544	241169888
pyrraline	Xenobiotics	Food Component/Plant	LC/MS Neg	2304	253.119	74509-14-1		19980286			108782	196636	240113	152210	625470	62994	189737	350925	224022		119007	743747	558226	196476	79614	237838	257963	662525	26163	41785	378314	302816	117475	122207	136607	198398	393971	194205	419114	157166
pyruvate	Carbohydrate	Glycolysis, Gluconeogenesis, and Pyruvate Metabolism	LC/MS Polar	1083	87.0088	127-17-3	1060	96901	C00022	HMDB00243	4004344	5687805	3251427	4153216	6932779	4245914	3579577	9320821	7096889	9494915	3729800	6057004	20704238	1063478	9214538	4380974	9383817	3349063	4882081	2905528	7934170	9077413	4082374	5157837	10462761	3030441	6795010	4681364	812921	1789018
quinate	Xenobiotics	Food Component/Plant	LC/MS Polar	2432.9	191.056	77-95-2	6508	10246715	C00296	HMDB03072	2339508	2069744	26105212	11986667	29514066	8167068	40747344	19619864	44938216	2603241	23275136	7511594	52040780	3270969	50139696	8841073	690246	83354976	2613876	69569320	1248587	326638	80971352	13860653	18349038	24866332	1036852	29051128	612552	919085
quinine	Xenobiotics	Drug	LC/MS Pos Late	721	325.191	130-95-0	2728270	2010267																298019
quinolinate	Cofactors and Vitamins	Nicotinate and Nicotinamide Metabolism	LC/MS Polar	3000	166.015	89-00-9	1066	1037	C03722	HMDB00232	425123	514852	648868	449034	350004	466192	337439	507913	281579	722487	357142	680269	467411	219078	818940	358499	578216	563569	440111	777984	289860	623895	541796	716823	305738	613674	506580	524174	661387	348171
retinal	Xenobiotics	Food Component/Plant	LC/MS Pos Late	1666	285.221		638015	553582	C00376	HMDB01358,HMDB06218	130343	169734	171765	239673	280873	218028	176554	173994	113454	98387	160267		181278	202249		219893	111330	146449	241655	226976	101094		199833		134278	188235	91918	170762	267622	215362
retinol (Vitamin A)	Cofactors and Vitamins	Vitamin A Metabolism	LC/MS Pos Late	1636	269.226	68-26-8	445354	393012	C00473	HMDB00305	36216272	41375776	35404296	52363868	58512052	24820490	32432954	53345576	39168948	35733940	33161734	36152624	55693464	28753376	38045696	43156084	45159308	43511024	51773528	49898396	41159360	48105348	38290284	49934840	64213256	41035644	46156048	41413712	25612930	29697406
ribitol	Carbohydrate	Pentose Metabolism	LC/MS Polar	1789.6	151.061	488-81-3	6912	10254628	C00474	HMDB00508	149590	154140	181702	182888	256232	125376	63209	200926	224633	204098	165351	135858	183803	107133	197660	225681	124362	314884	109319	224888	225857	131289	179442	156688	184899	208910	142483	204671	319047	119498
ribonate	Carbohydrate	Pentose Metabolism	LC/MS Polar	2425	165.04	5336-08-03	5460677	4574162	C01685	HMDB00867	30337576	30761190	24296088	32336108	27735204	18834326	13145547	36480380	21027496	30908262	21857972	31062836	34273244	13813863	29485802	33536196	20880068	27753588	28672682	23095632	18963856	22441456	24012964	20548916	39782832	18620192	18822364	29364452	17893636	15289355
ribose	Carbohydrate	Pentose Metabolism	LC/MS Polar	1508.2	195.051	50-69-1	5779	4470639	C00121	HMDB00283	1733263	2120662	3691508	2193206	2222119	5980068	1151304	5610088	1956460	4869270	2347265	2472941	2498707	452157	3142927	3146542	4660939	3193383	2288476	3095524	4089553	680903	1236352	6445023	4479546	2137980	3316122	1715926	2346106	2532511
ribulose/xylulose	Carbohydrate	Pentose Metabolism	LC/MS Polar	1400	195.051						367577	601491	472387	369237	449864	445286	227580	587565	262836	485479	295472	529073	403933	219856	413659	347802	331159	295080	415538	276182	364475	328502	282363	419725	504361	292229	261811	359906	226918	274400
S-1-pyrroline-5-carboxylate	Amino Acid	Glutamate Metabolism	LC/MS Pos Early	1528	114.055	2906-39-0	1196	10140206	C04322	HMDB01301	4078657	1362428	1940971	2012306		666636	1008949	1055817	1685372		967199	1956097	1190059		379824	1575848		1713236	1057993	1009307	1183974	3043867	1601562	1424876	141613	2034666	1451959	1140298	2114128	316056
saccharin	Xenobiotics	Food Component/Plant	LC/MS Neg	1999.7	181.992	81-07-2	5143	4959	D01085	HMDB29723						421682					1157833	111308	74776							8667947	256991			72030
S-adenosylhomocysteine (SAH)	Amino Acid	Methionine, Cysteine, SAM and Taurine Metabolism	LC/MS Neg	1832.4	383.114	979-92-0	439155	16788012	C00021	HMDB00939	20195	59669	51692	47272	55644	84990	26344	95881		23179	43736	58539	62486	62191	24630	49841	32409	114078	50254	31908	69712	59741	20795	33268	68079	71074	47592	43522	72742	29514
salicylate	Xenobiotics	Drug	LC/MS Polar	802	137.024	69-72-7	338	331	C00805	HMDB01895	556683	20267392	3336786	474945	634075	571008	1524214	2516832	1405596	7409495	200658528	5976489	1348620	2901971	645578	699211	1159512	2407827	527567	1969028864	577703	433426	1003040	2488574	579447	3965236	1163119	721835	845368	637539
salicyluric glucuronide*	Xenobiotics	Drug	LC/MS Neg	1463	370.078			21403117												50176	2963970							157914		21992038	50153
S-allylcysteine	Xenobiotics	Food Component/Plant	LC/MS Pos Early	2690	162.058	21593-77-1	98280	88744			737608		3600626	2536745	1278745		9365726	21474290	856167	2247473	2597458	9176734	1340926	5512253	862618	16615458	3916370	815689			673575	926943	2536602	2469967	1473445	5308756	11100663	1583138	467597	217005
sarcosine	Amino Acid	Glycine, Serine and Threonine Metabolism	LC/MS Pos Early	1280	90.055	107-97-1	1088	1057	C00213	HMDB00271	3515243	4458711	7871917	3046127	3440915	5730778	2811737	9437101	6974790	3695161	7851775	7143146	4787441	3332224	5304271	5486209	3830496	9686710	4577473	4554338	3494279	3573536	3602570	8429548	3370202	4587914	6742382	4406695	4364325	5699817
sebacate (decanedioate)	Lipid	Fatty Acid, Dicarboxylate	LC/MS Neg	1788	201.113	111-20-6	5192	5004	C08277	HMDB00792	105902	167604	285225	292935	96041	137078	104750	216553	281609	65097	132880	318007	131171		129781		133469		144069	412943	159997	245212	88747	249252	104917	170912	336698	211650	176819	272360
sedoheptulose	Carbohydrate	Pentose Metabolism	LC/MS Polar	2255	209.067	3019-74-7	5459879	4573620		HMDB03219		452076		564455		765408		340085		393049	245408		295262					896328		435630		323890			419607	704806	1750042		363900
serine	Amino Acid	Glycine, Serine and Threonine Metabolism	LC/MS Pos Early	1239	106.05	56-45-1	5951	5736	C00065	HMDB00187	260985840	267691184	404332640	324498688	268389920	258095536	243840944	364427392	330717088	332145728	226905232	317748608	275194304	277655520	323123136	350082048	307368736	540785728	309818880	344568128	428310208	389373312	336345920	298228032	316579904	450661472	391222208	319335424	475434272	299874176
serotonin	Amino Acid	Tryptophan Metabolism	LC/MS Pos Early	2550	177.102	153-98-0	5202	5013	C00780	HMDB00259	1228232	2697139	1744657	1092772	1249971	3639551	1458847	4698933	2682784	3183203	2640732	3108436	1543075	1362014	6638759	5209555	4161380	4977086	3005292	3932248	3468145	1977165	438310	5822062	3892632	8988175	3497229	2051498	6793760	3577295
S-methylcysteine	Amino Acid	Methionine, Cysteine, SAM and Taurine Metabolism	LC/MS Neg	880	134.028	1187-84-4	24417	22826		HMDB02108	424999	626356	282426	230590	215457	352042	300142	458172	284904	344804	203181	567874	245263	266612	345240	869957	254202	459172	433826	378641	432223	376734	240325	515941	302468	469084	366180	336514	244850	256996
spermidine	Amino Acid	Polyamine Metabolism	LC/MS Pos Early	3355	146.165	124-20-9	1102	1071	C00315	HMDB01257	285377	379933	371423	465384	350153	995699	130868	818470	935558	598399	169194	353715	573620	243218	652464	447143	270450	448919	196830	369014	251179	443452	234934	414781	268168	287636	333402	638047	378174	276148
sphinganine	Lipid	Sphingolipid Metabolism	LC/MS Pos Late	1413	302.305	3102-56-5	3126	3014	C00836	HMDB00269		431585	265042	132609	87446	232458	143591	436653	389330	332943	248375	163279	159209	227932	303395		421111	248812		279515	267916	548984			244867	799860	276170	317771	330244
sphinganine-1-phosphate	Lipid	Sphingolipid Metabolism	LC/MS Pos Late	1431	382.272	19794-97-9	520	505		HMDB01383	183384	818525	446683	471407	175928	750162	279078	550126	696708	641412	610347		186588	529883	574394	231459	554240	503236	301520	694953	421870	730407	306444	892795	523377	818351	349868	602776	821853	307559
sphingomyelin (d18:1/14:0, d16:1/16:0)*	Lipid	Sphingolipid Metabolism	LC/MS Pos Late	1998	675.544		11433862	9608732			179651808	120035104	143901952	85143912	156040704	104329624	161489168	123576384	104759744	134743136	148322608	217752288	163458336	97864096	179935024	85928016	140481008	155116256	81260496	182023568	179707152	178107584	110349664	150980288	185594832	133366360	111392936	166574272	126002824	110188976
sphingomyelin (d18:1/15:0, d16:1/17:0)*	Lipid	Sphingolipid Metabolism	LC/MS Pos Late	2082	689.559	121999-58-4		28532779			132577120	83451544	121626608	53598056	95042000	84051408	102563872	95446992	78338304	102764320	79322536	148928848	109517032	76338720	134670912	68580656	103495264	112878544	56597240	141210752	140176560	115195328	89172336	97286536	123377672	77143608	89438960	112427840	101018064	79121776
sphingomyelin (d18:1/17:0, d17:1/18:0, d19:1/16:0)	Lipid	Sphingolipid Metabolism	LC/MS Pos Late	2312	717.591	121999-64-2					66864864	43130448	60384124	31255692	44877400	51418632	52363500	52607612	48864848	56790900	43565232	77286848	76462464	47063736	69536520	45023384	56477656	60026868	28807330	87757096	77941584	65508900	50473500	51907256	72115544	34903392	47990876	75952264	52718068	49610872
sphingomyelin (d18:1/18:1, d18:2/18:0)	Lipid	Sphingolipid Metabolism	LC/MS Pos Late	2167	729.591	108392-10-5	6443882	4947837			100652264	54413604	80039816	52507408	66693208	74462216	62733052	59034236	87015928	79994176	70358856	96747944	107228104	63668608	82451624	59283708	78157648	67467424	50105240	103981408	87227480	96053560	63591056	64459192	72211120	51470444	71623064	98710152	82353872	67354112
sphingomyelin (d18:1/20:0, d16:1/22:0)*	Lipid	Sphingolipid Metabolism	LC/MS Pos Late	2685	759.638			23113477			293768576	186720480	233483120	147616960	274178880	212737168	247766544	271125088	240282528	246146816	250604272	306718336	324527072	201922864	267262672	211657088	241716464	254920016	202686928	334661152	321552576	309525920	192859040	221532640	315385568	204708656	236439232	341946880	240947392	215407360
sphingomyelin (d18:1/20:1, d18:2/20:0)*	Lipid	Sphingolipid Metabolism	LC/MS Pos Late	2383	757.622	222403-67-0					59037064	31503470	44606528	24274088	37509576	46385440	41315248	39906408	48405776	51730744	51090796	56664032	60194280	53437744	44566840	41484320	45727536	37627352	31077192	56498636	58453424	49858940	43819796	31727892	49923424	29223392	46006464	55835084	41316816	42449224
sphingomyelin (d18:1/21:0, d17:1/22:0, d16:1/23:0)*	Lipid	Sphingolipid Metabolism	LC/MS Pos Late	2793	773.653						212062672	126989312	167647568	74349720	175137760	129846120	176452432	176243168	132644248	176234288	138546224	263198048	193099152	111696664	199886960	115705688	177942032	191637488	124944856	236435856	255493968	199409056	114396216	138977056	214576432	128572056	142948576	241727744	162041936	127279096
sphingomyelin (d18:1/22:1, d18:2/22:0, d16:1/24:1)*	Lipid	Sphingolipid Metabolism	LC/MS Pos Late	2666	785.653			29368329			431688608	326288000	369792160	234668528	396133440	320143840	320985280	363060032	384297312	392731392	354959040	428614176	438241664	300904352	410187040	333874944	384335808	361367072	330952448	439933792	466580672	423244256	337435136	317699872	473191744	304146976	400978816	452511840	397749024	326212768
sphingomyelin (d18:1/24:1, d18:2/24:0)*	Lipid	Sphingolipid Metabolism	LC/MS Pos Late	3033	813.684	94359-13-4		24846874			880416704	843058048	921941312	708744000	838896256	755834688	737245696	852673472	855358400	904655936	738577664	958270720	923449600	803086784	1168050944	840351680	848039104	813762752	842926144	1006455104	919920256	884037184	891068224	846954624	1164804352	838013952	891251776	864554240	778635072	804332864
sphingomyelin (d18:2/14:0, d18:1/14:1)*	Lipid	Sphingolipid Metabolism	LC/MS Pos Late	1860	673.528						10947083	9062778	9827337	6716556	11878839	7096811	9474093	8146975	8695480	13772867	7770191	14415065	9507457	5911303	12728479	6683943	11560202	12304451	7214145	13352800	16884178	13798017	7646390	8510469	11617071	9824911	9519783	11687397	11934939	6972190
sphingomyelin (d18:2/16:0, d18:1/16:1)*	Lipid	Sphingolipid Metabolism	LC/MS Pos Late	2002	701.559						205244016	191679744	219694544	115956928	197183184	156578176	166619040	181990624	185399952	210934912	178214752	259311168	210895152	127337808	208825216	148361824	198732624	188671664	136594528	221096976	236329152	210638096	168622112	194460960	202363360	172570272	189657424	192928720	215164688	144282688
sphingomyelin (d18:2/23:0, d18:1/23:1, d17:1/24:1)*	Lipid	Sphingolipid Metabolism	LC/MS Pos Late	2845	799.669						7625999	4492922	5761296	1966382	5584445	2937855	4009773	5412816	4325748	5884782	3600475	11245448	4548166	3859120	9143569	3663438	6998567	6323605	3557272	8699500	9775596	5309938	2520815	3839032	8729425	3269721	4926353	6532219	5672806	3630194
sphingomyelin (d18:2/24:1, d18:1/24:2)*	Lipid	Sphingolipid Metabolism	LC/MS Pos Late	2635	811.669						410020576	352929024	417959264	316080640	348731488	347421696	301636224	369383488	397905984	426727168	342790112	428289824	439971136	394664320	470085600	376696768	364942784	362270688	361862016	467681312	447802624	379083360	407208768	346261312	522797728	360374496	442807904	385109056	347434560	368460320
sphingosine	Lipid	Sphingolipid Metabolism	LC/MS Pos Late	1393	300.29	123-78-4	5353955	4510275	C00319	HMDB00252	301076	1279604	477866	347176	352508	1047117	616271	1583859	737159	692382	745836		278587	1042968	1383774		1266669	474677			1064895	2036756		1296498	748861	2505097	790346	1251321	1344492
sphingosine 1-phosphate	Lipid	Sphingolipid Metabolism	LC/MS Polar	1850	378.241	26993-30-6	5283560	4446673	C06124	HMDB00277	170034	514372	382581	254926	148884	493583	325852	477090	426324	504890	416993	245399	111831	477118	500390	256185	465233	381552	213039	481121	313050	596405	127590	616620	447436	665645	306288	507505	476894	199056
stachydrine	Xenobiotics	Food Component/Plant	LC/MS Pos Early	1440	144.102	4136-37-2	115244	103115	C10172	HMDB04827	168936256	2203938304	31908042	35071856	159519632	132471048	1804806400	850220864	164673312	101715176	863916864	852238208	414828096	295777696	570309184	828795264	13614915	44270484	850125568	13209244	94197776	882826944	213859136	50934860	661220096	183403056	863627392	582361984	975236736	1094350720
stearate (18:0)	Lipid	Long Chain Fatty Acid	LC/MS Neg	5872	283.264	57-11-4	5281	5091	C01530	HMDB00827	1734202624	1013988288	1724091264	1949457152	2082536576	2038557952	1113389952	2075164672	1715802368	1767288192	1431366400	1783603328	1895661312	1000511424	1758478848	1826068352	2178902016	924594752	2130384128	3029134848	3183641600	1874129280	2136457472	1974899584	1478796288	1836650496	1343676672	1500162176	2543624960	1378386688
stearidonate (18:4n3)	Lipid	Polyunsaturated Fatty Acid (n3 and n6)	LC/MS Neg	5395	275.202	111174-40-4	5312508	4471933	C16300	HMDB06547	854328	576563	339396	2075142	4212799	2747651	1521356	1388795	1031653	1277458	667053	1405258	1376731	981390	1805158	3350706	1579621	1174511	4412914	2399481	2943157	1459384	1647034	1490071	2331092	2442874	609050	1445330	1844045	933621
stearoyl sphingomyelin (d18:1/18:0)	Lipid	Sphingolipid Metabolism	LC/MS Pos Late	2400	731.606	85187-10-6;85187-10-6	6453725	4956085	C00550	HMDB01348	192903920	100595728	156014064	83035888	125782152	161071808	148018368	152332976	161890112	160784432	170422016	179881616	251348384	195382400	174776496	126012576	138487520	118061200	86632816	224213072	178261296	198560592	141705040	141245536	186236544	102101032	123529640	220619776	132489272	167479568
stearoylcarnitine	Lipid	Fatty Acid Metabolism(Acyl Carnitine)	LC/MS Pos Late	1485	428.373	18822-91-8	6426855	21233653		HMDB00848	4072370	5727566	3706116	4017368	4090611	3560098	1910791	2883762	2196052	1864465	1531484	3134677	2619143	1336913	4205438	4446589	3512947	2538218	5030186	5506120	4102343	3917649	4976885	3108683	3500171	3518356	2831029	3969580	5788966	3907956
stearoyl-linoleoyl-glycerol (18:0/18:2) [1]*	Lipid	Diacylglycerol	LC/MS Pos Late	3650	638.572							373644	442822	1306115	400824	548746	992425	449572	473338	2009353		1378000	587051	607499	554286	1198948	967278	538600	712098	1207722	182894	954084	511965	155159	182914	1004853	520946	754595	1161583
stearoyl-linoleoyl-glycerol (18:0/18:2) [2]*	Lipid	Diacylglycerol	LC/MS Pos Late	3762	638.572						898402	474706	789809	2535206	717956	551502	1007853	1239227	472384	2944936	710770	2442925	769921	464231	479221	1010139	1198126	788737	604676	1045957	415171	2023428	578884	719229	502813	1438561	835784	884415	1236768	351690
suberate (octanedioate)	Lipid	Fatty Acid, Dicarboxylate	LC/MS Neg	804.3	173.082	505-48-6	10457	10025	C08278	HMDB00893		157014	565773	355006	329765	83645	210783	459240	264639	254378	243171	265126	263985	235603		287386	165090	303736	229331	390381	298625	331968	163170	145943	344777	417890	301924	275829	410240	250781
succinate	Energy	TCA Cycle	LC/MS Polar	3149	117.019	110-15-6	1110	1078	C00042	HMDB00254	28501876	44364740	58253172	66222200	50374312	32649330	30286620	40026016	42236616	49266924	39188364	46221096	41799792	27418148	42335836	25446810	24464658	30294836	43140076	46596948	27775698	52263376	46583204	31479492	26311120	44294848	40817404	35282020	36627596	39658340
succinimide	Xenobiotics	Chemical	LC/MS Polar	2155	116.035	123-56-8	11439	10955	C07273		161484	247331	196136	174400	247981	176125	145390	243216	187567	192282	193456	169918	227181	192642	178709	230479	239425	177374	127094	199302	153230	105688	234267	232794	198032	199571	376226	211769	231256	242445
succinylcarnitine	Energy	TCA Cycle	LC/MS Pos Early	2291	262.129							583697	1090559	1028444		616047		653928	651365	424574	493035	559002	439532	290377	714519	715093	336806	1091241	947447	469344		693639	409649	564634	777218	457285	804788	442866	783527	795303
sucrose	Carbohydrate	Disaccharides and Oligosaccharides	LC/MS Polar	3092	387.114	57-50-1	5988	5768	C00089	HMDB00258		278482	217169	359267	296752	224691	176278	227813	55896	55094	475920	53931	132778	44683	153797	165137	280533	148639	92008	169328	74958	276022	184307	30030	175203	1010217	145277	1008997	161078	205745
sulfate*	Xenobiotics	Chemical	LC/MS Neg	616	96.9601	14808-79-8	1118	1086	C00059	HMDB01448	56501500	72960000	111788520	73216272	61892632	63619984	42696036	73362192	78885256	68383952	98844736	101853920	63242488	48175808	56547400	70171560	70553392	115452704	67192688	30135388	57927904	71191800	64764024	69813472	83877424	84455528	71871024	50050304	79141128	71933128
tartarate	Xenobiotics	Food Component/Plant	LC/MS Neg	615.3	149.009	87-69-4;6106-24-7	444305	852	C00898	HMDB00956	103022	1581428		316659			326741	368749	392221	287332	1147693	344231	223200	190018		365645		353979	313169	152855	170227	110792		158215	393808	124601	233872	253112	310392	1360293
tartronate (hydroxymalonate)	Xenobiotics	Bacterial/Fungal	LC/MS Neg	610	118.999	80-69-3	45	44	C02287	HMDB35227	2877503	8493870	594332	3117740	2953607	2807185	4511776	2966892	2457428	4794095	10066053	3571509	5457599	2197638	924981	5691326	1223355	3334121	5304819	2699311	1930741	3377243	3460913	650568	7014694	2989997	4466855	5793547	2834674	4258168
taurine	Amino Acid	Methionine, Cysteine, SAM and Taurine Metabolism	LC/MS Neg	690	124.007	107-35-7	1123	1091	C00245	HMDB00251	2600745	10058613	5286964	3363437	2964444	8991901	5813678	9080003	8714758	4772580	7616539	4043747	3098939	9006416	6608004	4105089	4545097	6247991	2896936	7972112	5319154	6868843	2852724	5308825	5386978	9619734	4822388	10493971	6352598	3284532
taurochenodeoxycholate	Lipid	Primary Bile Acid Metabolism	LC/MS Neg	5250	498.289	6009-98-9	387316	343282	C05465	HMDB00951	337549	302372	428092	657637	80384	113898	352183	1252332	1098536	444567	365068	1061944	499029	310240	769278	191051		563289	139261	115860	649371	3776654	379725	769082	124857	1566656	609527	537962	1202173	300600
taurocholate	Lipid	Primary Bile Acid Metabolism	LC/MS Neg	5150	514.284	145-42-6	6675		C05122	HMDB00036		54750	84299	192423			87602	195731	452705	81872	61241	203440	222934		290007			152018	62966		117588	1682734	71613	453723		198432	142868	151012	378699	54682
taurocholenate sulfate	Lipid	Secondary Bile Acid Metabolism	LC/MS Neg	4750	279.614						526916	651281	900680	1576416	214132	521918	97041	1351479	958430	1437812	540035	2378131	680602	456348	779801	767175	366965	696319	1019332	210675	565273	858420	551273	280062	242270	1665897	585556	756682	1370705	564499
taurodeoxycholate	Lipid	Secondary Bile Acid Metabolism	LC/MS Neg	5257.4	498.289	207737-97-1	2733768	2015539	C05463	HMDB00896	76989	198996	645025	134365	45221	109989	382242	371916	2126994	415112	157641	1345449	839812	149614	622174	219516		1076083	119005	83282	292413	1453646	404075	556436	160510	283349	931123	422416	639902	162196
taurolithocholate 3-sulfate	Lipid	Secondary Bile Acid Metabolism	LC/MS Neg	5026.7	280.622	64936-83-0	440071	389078	C03642	HMDB02580	209954	850109	1647847	205946	46541	915867	217452	1325338	1432196	844328		1271960	819939	643036	699922	1127535		2474324	1010987	241388	250564		662953	827113		630335	244253	308140	880305	882942
tetradecanedioate	Lipid	Fatty Acid, Dicarboxylate	LC/MS Neg	4000	257.176	821-38-5	13185	12630		HMDB00872	402365	339565	372855	1043785	436994	1315440	524392	501915	748830	403424	207471	817402	478857	106644	604661	627621	383517	310835	809109	1116113	553157	860893	699636	417826	277802	527291	440622	326663	504669	317869
theanine	Xenobiotics	Food Component/Plant	LC/MS Pos Early	2180	175.108	3081-61-6	439378	388498	C01047	HMDB34365	10703387		1679287							243519		2804077		2318677			965931		910367							7854526			369827	1433388
theobromine	Xenobiotics	Xanthine Metabolism	LC/MS Pos Early	1600	181.072	83-67-0	5429	5236	C07480	HMDB02825	24681548	11345796	61884056	4929483	28365426	23524784	33541000	26094742	19106668	19675744	64960960	4547312	17381432	5044160	41863732	27956628	122478496	119604304	14629436	36437748	30237490	78085912	97726928	33033424	27599062	77183376	30657928	83025056	69605976	49963680
theophylline	Xenobiotics	Xanthine Metabolism	LC/MS Pos Early	1870	181.072	58-55-9	2153	2068	C07130	HMDB01889	1099689	1120871	19402436	6647635	12674370	6704442	4341219	9588077	4004733	3396570	15549051	2399964	8672280	2218772	24692396	2497211	2992729	17259040	2717263	11793928	7518490	9302330	12872661	8874241	2556644	24440406	609906	8565803	8226018	3738486
thioproline	Amino Acid	Tryptophan Metabolism	LC/MS Pos Early	1250	134.027	34592-47-4	93176;6973609	84120			3442741	1994585	2084568	1105154	1950677	877823	438944	2170414	3581919	3715787	284283	2052813	2909171	480433	5211176	2726858	3061636	2325533	4033504	1370545	1511459	2362112	1739606	2323053	2418003	1647572	2459597	1551352	784617	859315
threonate	Cofactors and Vitamins	Ascorbate and Aldarate Metabolism	LC/MS Polar	2384	135.03	70753-61-6	151152	133224	C01620	HMDB00943	69956768	94797808	39287128	71911256	76070048	75142080	93578008	97939576	71785272	70340296	109476704	73486408	116094056	59351440	34578744	79207080	35318512	63354396	65578556	74606184	23838786	67187152	53170152	50497648	119949728	43818244	72728848	102707080	63292124	80271128
threonine	Amino Acid	Glycine, Serine and Threonine Metabolism	LC/MS Pos Early	1514	120.066	72-19-5	6288	6051	C00188	HMDB00167	487927104	561460800	755377984	613755456	729562944	675341952	362419744	799242240	746170432	751248128	418680832	835672128	604244160	492411232	749717632	686878336	612343744	1330736768	558122752	726723136	578422656	574680256	513695936	552651136	815441728	767388928	855604160	615160320	840194944	610071680
threonylphenylalanine	Peptide	Dipeptide	LC/MS Neg	2322	265.119	16875-27-7	4099799;4099798	3313819				827635	839241	131479	204051	418704	1808790	783138	852055	332851	901807	689704		437407	419732	509638	347594	3283833	280303	1089287	2646676	622484	47429	429440	1866127	1243087	920439	1104550	4441414	586432
thymol sulfate	Xenobiotics	Food Component/Plant	LC/MS Neg	4410	229.054	89-83-8		10709958	C09908	HMDB01878	547792	42859	3329695	788061	14234789	19607628	7759047	66402356	491880	427392	6981542	23379974	4454682	6732395	448186	13894018	3264240	389123	1456840	62952268	2079408	3508233	1031813	10232514	8668809	913411	7768721	4006798	2126000	650566
thyroxine	Amino Acid	Phenylalanine and Tyrosine Metabolism	LC/MS Neg	4808	775.679	51-48-9	5819	5614	C01829	HMDB01918	405818	404496	456551	273118	377583	271380	380559	550492	443259	495327	428381	661798	358382	328091	421127	588766	326502	411924	419870	453217	313595	323197	484932	332222	362197	329819	362719	283659	356952	318310
ticlopidine	Xenobiotics	Drug	LC/MS Pos Early	3317	264.061	53885-35-1	5472	5273	C07140	HMDB14353	342912
tigloylglycine	Amino Acid	Leucine, Isoleucine and Valine Metabolism	LC/MS Pos Early	1926	158.081	35842-45-6	6441567	4945715		HMDB00959	255951	312292	410718	232985		259663	408578		271546		822895	667617	242566	361458		811600		631182	304089	131056	274482	249418	392741	302190	402334	255486		296440		466226
trans-4-hydroxyproline	Amino Acid	Urea cycle; Arginine and Proline Metabolism	LC/MS Pos Early	1064	132.066	51-35-4	5810	5605	C01157	HMDB00725	79797912	98028240	467296384	155515792	200029600	81180464	58304352	248652560	149973632	96176408	310586784	155307904	87603064	125512856	99867248	83649520	123894136	182419984	79426864	86918912	113727272	126610032	59531708	148796640	142396864	114554904	117684032	65857184	227812832	71495272
tricosanoyl sphingomyelin (d18:1/23:0)*	Lipid	Sphingolipid Metabolism	LC/MS Pos Late	3200	801.684						343537696	266048704	304408768	145669808	280985792	285301824	267039472	278489600	244566592	350341568	228630080	370622528	293312064	208854768	371332192	232790128	340754336	304135584	264175248	377018432	446769216	304145408	217329664	254089360	353266048	265319168	257777008	345923968	299854784	245587808
trigonelline (N'-methylnicotinate)	Cofactors and Vitamins	Nicotinate and Nicotinamide Metabolism	LC/MS Pos Early	1388	138.055	535-83-1	5570	5369	C01004	HMDB00875	14313046	44437848	175595056	78043880	79500752	47914004	86554768	149063312	297717728	13914634	141418416	56737124	300697504	17656828	362504160	52924900	35191400	370638464	4702550	311744768	14384112	22465024	268809248	87631440	46460788	143722032	29596686	93263632	21565338	23497722
trimethylamine N-oxide	Lipid	Phospholipid Metabolism	LC/MS Pos Early	2100	76.0757	1184-78-7	1145	1113	C01104	HMDB00925	35359852	46227092	49301520	40881144	40251092	18092352	48423500	32954322	24264664	34357456	105549024	79183168	30349054	87166584	82327024	15440603	48759588	68598472	28598012	41790800	13176253	72124088	94102384	37084380	33688960	25304902	69420024	23103092	32217894	98208072
tryptophan	Amino Acid	Tryptophan Metabolism	LC/MS Pos Early	2986	205.097	73-22-3	6305	6066	C00078	HMDB00929	619356800	336966880	937364800	577025920	671996672	499656512	440345440	910246528	876295040	718899200	576761408	720874496	674453888	543336768	693735104	774917184	658418240	958976960	672113408	471318560	529677920	592044032	564808640	632839424	826922752	779361856	782568000	773680128	817789568	855921664
tryptophan betaine	Amino Acid	Tryptophan Metabolism	LC/MS Pos Early	2673	247.144	20671-76-5	442106	390633	C09213	HMDB61115		46756520	39774076	1954556	22172408	18801066	6092001	18240542	30479416	3215633	8000403	11875312	11767372	2515094	5068355	16934384	3373894	24696226	18954336	17116436	9572915	45221028	18005718	42697088	4192452	60308048	20979120	21581712	21811740	5207741
tyramine O-sulfate	Amino Acid	Phenylalanine and Tyrosine Metabolism	LC/MS Neg	1565	216.034	30223-92-8	153005	134849		HMDB06409		66585	410729	142171	26434	61074	63536	537597	50276		147498	140028	57379	83029	76203	143361		366817	57415	125552	48556	132341	131168	98696	58425	62588	237426	30523	51446	592085
tyrosine	Amino Acid	Phenylalanine and Tyrosine Metabolism	LC/MS Pos Early	2430	182.081	60-18-4	6057	5833	C00082	HMDB00158	317266880	454388000	778283136	354462048	490168896	430465216	281364320	583210880	418757376	455053856	401780576	644052736	431823264	296396896	439789600	469866880	448361152	816594112	354732352	332920480	453133344	452357536	362869856	439941376	377595776	621199936	442750944	486724928	677593920	480261504
umbelliferone sulfate	Xenobiotics	Food Component/Plant	LC/MS Neg	2442.8	240.981	69526-88-1	129659	114800			12867	53677					35095	1175082			1925377		388304			978511		37297			157415	63686	57406			228451	479293			32477
undecanedioate	Lipid	Fatty Acid, Dicarboxylate	LC/MS Neg	2440	215.129	1852-04-6	15816	15037		HMDB00888			291857	146863	119837			137073				111317		77168	150250				61457		138161	182074			112355	163719	382253	137162	79181	46461
undecanoate (11:0)	Lipid	Medium Chain Fatty Acid	LC/MS Neg	5219.2	185.155	334-48-5	8180	7888	C17715	HMDB00947	1045366	793939	737428	1397596	1058761	1006659	1727940	1085449	1498640	717615	972494	1515227	1058945	947702	785953	944497	1443512	836768	848507	1697278	1219156	1067590	1119906	1183361	842656	931006	801493	1068478	861297	851034
uracil	Nucleotide	Pyrimidine Metabolism, Uracil containing	LC/MS Polar	1089.7	111.02	66-22-8	1174	1141	C00106	HMDB00300	100066	73931		188313		39686		98258	209585	176136	97150		144449	98563		128861			41353	71165	87949		140028		297149			285571		78401
urate	Nucleotide	Purine Metabolism, (Hypo)Xanthine/Inosine containing	LC/MS Neg	757.1	167.021	69-93-2;120K5305	1175		C00366	HMDB00289	270053440	249387120	256140736	233492032	329177536	193025984	180529792	254368208	253272672	294592448	206059072	214320064	381343040	220580192	313243296	250422816	184195424	287906016	201012400	311833120	409668672	236361120	303320192	230850064	247396912	197014896	229456336	345844960	262962320	173184672
urea	Amino Acid	Urea cycle; Arginine and Proline Metabolism	LC/MS Pos Early	700	121.072	57-13-6	1176	1143	C00086	HMDB00294	887883136	568672640	982638400	589684608	627884544	684931392	409098048	1130323328	514603680	570826304	779153216	1045724096	874780800	616018368	558002432	630266176	726817536	1071552960	486520544	423572448	595143232	785305280	387256256	726039424	1219074176	592793280	632485888	677881920	794170496	617436160
uridine	Nucleotide	Pyrimidine Metabolism, Uracil containing	LC/MS Neg	1457.6	243.062	58-96-8	6029	5807	C00299	HMDB00296	9786865	10288203	7655003	6146552	8029663	9334855	5640039	14054463	9071708	10335271	5264781	5169266	7042706	8923995	11069806	22828340	8648661	5767937	14880531	7929462	10815374	9376840	8152985	10549953	10635087	8664432	7093534	15138942	8596100	11871384
ursodeoxycholate	Lipid	Secondary Bile Acid Metabolism	LC/MS Neg	5055	391.285	128-13-2	31401	29131	C07880	HMDB00946	669406	813188	188972	1178145	3914828	368606	334413	2158389		1305593	358404	197826	193271	305840	126145	541041	4694793	257349	154768		246702	6864688	292357	229565	625186	1183770	2136454	846567	177437	115185
valine	Amino Acid	Leucine, Isoleucine and Valine Metabolism	LC/MS Pos Early	2479	118.086	72-18-4	6287	6050	C00183	HMDB00883	1180516864	1411808128	2011562624	1258550016	1656607232	1347376512	717673472	1979840896	1518870912	1197952512	1673426176	1620793088	1567743232	931532480	1493926912	1746462208	1223407744	2753419776	1199913984	1180954496	1478639488	1558595328	1239263232	1461646976	1731089536	1682908800	1466165248	1476380032	1964009856	1419627264
valylglutamine	Peptide	Dipeptide	LC/MS Pos Early	2295	246.145	42854-54-6	5253209	4419671			600408	500417	1327932	1162364	783139	129145	1325262	1175387	1171533	1280513	542535	545473	527119	1681501	1318798	1492531	706554	2936753	1358026	896917	1350554	1707894	726976	1285687	1203284	2340431	586834	381841	2679422	825158
valylglycine	Peptide	Dipeptide	LC/MS Neg	1506	173.093	686-43-1	136487	120256		HMDB29127		60279	118472	155546	49691	51577	139891	127007	86088	56276	65314	64215		147804	66209	149766	52276	1145331	127040	105567	604210	112658	41325	116444	173183	165871	122143	85615	1055592	131841
valylleucine	Peptide	Dipeptide	LC/MS Pos Early	3138	231.17	22906-55-4	352039	312586		HMDB29131	158080	1049870	1567911	1806053	1095725	478157	3325925	1931099	938787	1457310	197850	2464701	105190	2681012	872432	2011013	1455819	18143778	2779745	1317115	8382343	2486335	244558	1019871	5647721	5461588	2217846	1029285	11802971	2995557
vanillic alcohol sulfate	Amino Acid	Phenylalanine and Tyrosine Metabolism	LC/MS Neg	1808	233.013	754920-02-0						35359	130098	371621	227099		291577	58996			250243					1482351	154366	373740				35394				216849	30322	179066
vanillylmandelate (VMA)	Amino Acid	Phenylalanine and Tyrosine Metabolism	LC/MS Neg	941	197.046	55-10-7	1245	1207	C05584	HMDB00291	211195	270886	274564	249474	254921	128384	143318	238173	132155	282801	176832	318193	270424	198413	175070	227277	180625	279472	233589	189742	204360	255521	152188	201746	297860	171266	215865	294766	253005	246421
xanthine	Nucleotide	Purine Metabolism, (Hypo)Xanthine/Inosine containing	LC/MS Pos Early	1032	153.041	69-89-6	1188	1151	C00385	HMDB00292	11075895	15577774	16992770	28297100	11111646	25059288	9210346	18907932	14115206	18950628	12443901	10632972	11331869	12721845	21766460	11957755	16500283	11867579	9980759	13480323	21760496	26478708	7553002	25487108	15925735	15834705	16148452	17624420	45856724	12476377
xylose	Carbohydrate	Pentose Metabolism	LC/MS Polar	1727	195.051	609-06-3	135191	85957	C00181	HMDB00098	66102	431654	85471	520766	287911	133793	297964	447401	169090	468067	264994	170038	591515	171606	374890	226027	236043	418293		446989		206039	115450		498816		863289	70453	67315	194716
[Biochemical Name]*	Indicates compounds that have not been officially confirmed based on a standard, but we are confident in its identity.
